# Supplementary material for: Impact of mouse contamination in genomic profiling of patient-derived models and best practice for robust analysis
Source: Genome Biol. 2019 Nov 11;20:231. doi: 10.1186/s13059-019-1849-2 (PMC6844030; doi:10.1186/s13059-019-1849-2)
Supplement: Supplementary file 2 — Additional file 2. Read counts, RPKMs of mouse reads captured with SureSelectHumanAllExon V5. [file 13059_2019_1849_MOESM2_ESM.tsv]

##CHROM=chromosome
##START=start potision of target region
##END=end position of target region
##RC=number of reads in target region
##RPKM=reads per kilobase per million mapped reads(RPKM) in target region
##GENE=list of genes contained in target region
#CHROM	START	END	RC	RPKM	GENE
chr1	69092	70008	5	0.2	OR4F5
chr1	761587	762902	3.2	0.1	LINC00115
chr1	852199	855072	4.8	0.1	LOC100130417
chr1	861122	894679	305	0.3	SAMD11, NOC2L
chr1	895968	901099	1800.2	11.4	KLHL17
chr1	901878	910484	159.6	0.6	PLEKHN1
chr1	910580	917497	179	0.8	PERM1
chr1	934343	935552	2.8	0.1	HES4
chr1	948848	949919	29.6	0.9	ISG15
chr1	955504	991499	1629.6	1.5	AGRN
chr1	1007127	1009687	54.8	0.7	RNF223
chr1	1017199	1051736	119	0.1	C1orf159
chr1	1072398	1079434	26	0.1	LINC01342
chr1	1102485	1102578	78.4	27.2	MIR200B
chr1	1103244	1103332	69.2	25.5	MIR200A
chr1	1104386	1104467	3.6	1.5	MIR429
chr1	1109287	1133313	446	0.6	TTLL10
chr1	1138889	1142089	17.2	0.2	TNFRSF18
chr1	1146707	1149548	28.4	0.3	TNFRSF4
chr1	1152289	1167447	566.2	1.2	SDF4
chr1	1167630	1170420	352.6	4.1	B3GALT6
chr1	1177827	1182102	69.2	0.5	FAM132A
chr1	1189293	1209234	849	1.4	UBE2J2
chr1	1215817	1227409	57.8	0.2	SCNN1D
chr1	1227765	1243269	1544.6	3.2	ACAP3, MIR6726
chr1	1243995	1260067	1830.4	3.7	PUSL1, CPSF3L, MIR6727
chr1	1260144	1264276	9.8	0.1	CPTP
chr1	1266727	1269844	508.6	5.3	TAS1R3
chr1	1270659	1284492	2465.2	5.8	DVL1, MIR6808
chr1	1288070	1298921	150	0.5	MXRA8
chr1	1309111	1310818	108.6	2	AURKAIP1
chr1	1321092	1334718	1206.6	2.9	CCNL2
chr1	1334911	1342693	140.6	0.6	LOC148413, MRPL20
chr1	1353801	1356824	8.6	0.1	ANKRD65
chr1	1361509	1363167	10.8	0.2	TMEM88B
chr1	1365538	1369953	21	0.2	LOC102724312
chr1	1370904	1378262	310	1.4	VWA1
chr1	1385070	1405538	34.4	0.1	ATAD3C
chr1	1407165	1431582	67.2	0.1	ATAD3B
chr1	1447524	1470067	282.6	0.4	ATAD3A
chr1	1470159	1475740	2933.2	17.1	TMEM240
chr1	1477054	1510262	976.2	1	SSU72
chr1	1533389	1535476	432.6	6.7	C1orf233
chr1	1550796	1565990	2073.4	4.4	MIB2
chr1	1570604	1655859	1475.8	0.6	CDK11B, SLC35E2B, MMP23A, CDK11A
chr1	1656278	1677438	46.6	0.1	SLC35E2
chr1	1682672	1711508	707.6	0.8	NADK
chr1	1716725	1822556	1706	0.5	GNB1
chr1	1846267	1848733	25	0.3	CALML6
chr1	1849030	1850740	160.4	3	TMEM52
chr1	1853391	1935276	633.4	0.3	CFAP74
chr1	1950769	1962192	620.2	1.8	GABRD
chr1	1981910	2144159	3066.6	0.6	PRKCZ, FAAP20
chr1	2160135	2241652	4207.8	1.7	SKI
chr1	2252693	2323190	360	0.2	MORN1, LOC100129534
chr1	2323215	2344010	605.6	0.9	RER1, PEX10
chr1	2398899	2436969	3595	3.1	PLCH2
chr1	2439971	2458067	1711.2	3.1	PANK4
chr1	2460185	2461684	699.4	15.2	HES5
chr1	2481360	2497061	44.4	0.1	LOC115110, TNFRSF14
chr1	2497975	2515973	40.4	0.1	LOC100996583
chr1	2517900	2564481	686	0.5	FAM213B, MMEL1
chr1	2572808	2706230	207.2	0.1	TTC34
chr1	2938047	2939467	83	1.9	ACTRT2
chr1	2976182	2984289	30.2	0.1	LINC00982
chr1	2985743	3355185	6993.8	0.6	PRDM16, MIR4251
chr1	3371148	3397677	422.2	0.5	ARHGEF16
chr1	3404507	3528059	1014.8	0.3	MEGF6, MIR551A
chr1	3541557	3546694	594.8	3.8	TPRG1L
chr1	3547332	3566671	532.6	0.9	WRAP73
chr1	3569130	3663937	2319	0.8	TP73, TP73-AS1
chr1	3668966	3688209	51.8	0.1	CCDC27
chr1	3689326	3692546	185.6	1.9	SMIM1
chr1	3696785	3713068	369.6	0.7	LRRC47
chr1	3728646	3773797	911	0.7	CEP104
chr1	3773832	3801993	150	0.2	DFFB
chr1	3805698	3816857	26	0.1	C1orf174
chr1	3816969	3832011	38.2	0.1	LINC01134
chr1	4000673	4012643	25.8	0.1	LINC01346
chr1	4472112	4484744	20.8	0.1	LOC284661
chr1	4715106	4843851	1692.4	0.4	AJAP1
chr1	5922869	6161253	2751.6	0.4	NPHP4, KCNAB2
chr1	6161848	6240194	5404.6	2.2	CHD5
chr1	6245081	6259679	73.8	0.2	RPL22
chr1	6264901	6265840	2.4	0.1	LOC102724450
chr1	6266190	6296044	1473.2	1.6	RNF207, ICMT
chr1	6296301	6299502	15.4	0.2	LINC00337
chr1	6304253	6305638	9.4	0.2	HES3
chr1	6307407	6321035	853.2	2	GPR153
chr1	6324333	6453826	1191.8	0.3	ACOT7
chr1	6475295	6479979	43.8	0.3	HES2
chr1	6484849	6521004	495.6	0.4	ESPN, MIR4252
chr1	6521215	6580121	1708.8	0.9	TNFRSF25, PLEKHG5
chr1	6581408	6614658	108.4	0.1	NOL9
chr1	6615339	6639817	853.2	1.1	TAS1R1
chr1	6640052	6649340	2032.4	7.1	ZBTB48
chr1	6650785	6662958	2182.8	5.9	KLHL21
chr1	6673757	6684093	1166.2	3.7	PHF13
chr1	6684926	6761966	2655.4	1.1	THAP3, DNAJC11
chr1	6784806	6790072	9.6	0.1	LOC100505887
chr1	6845385	7829766	16682	0.6	CAMTA1
chr1	7831330	7841492	291.2	0.9	VAMP3
chr1	7844490	7905240	810.6	0.4	PER3
chr1	7907673	7913551	13.2	0.1	UTS2
chr1	7975932	8003225	64.2	0.1	TNFRSF9
chr1	8021715	8045342	175.6	0.2	PARK7
chr1	8071780	8086393	577.4	1.3	ERRFI1
chr1	8268733	8275268	21	0.1	LOC102724539
chr1	8378146	8404227	1574.6	2	SLC45A1
chr1	8412465	8877699	5475.8	0.4	RERE, LOC102724552
chr1	8921060	8939943	2685.4	4.6	ENO1, MIR6728, ENO1-AS1
chr1	9005894	9035148	91	0.1	CA6
chr1	9063360	9086404	184.4	0.3	SLC2A7
chr1	9097006	9129887	179.8	0.2	SLC2A5
chr1	9164477	9189229	641.8	0.8	GPR157
chr1	9211728	9211836	215.8	65	MIR34A
chr1	9294864	9331394	1759	1.6	H6PD
chr1	9352942	9429590	1537	0.7	SPSB1
chr1	9485154	9489055	10.6	0.1	LOC100506022
chr1	9599529	9642831	312.6	0.2	SLC25A33
chr1	9648933	9674935	738.8	0.9	TMEM201
chr1	9711791	9884584	5072.4	1	PIK3CD, PIK3CD-AS1, PIK3CD-AS2, CLSTN1
chr1	9908335	9970316	930.4	0.5	CTNNBIP1
chr1	9989777	10002826	347.2	0.9	LZIC
chr1	10002982	10045556	296.2	0.2	NMNAT1, MIR5697
chr1	10057256	10076078	625.2	1.1	RBP7
chr1	10093042	10241296	5591.8	1.2	UBE4B
chr1	10270765	10441661	11832.8	2.3	KIF1B, RNU6-2
chr1	10459050	10480568	410.4	0.6	PGD
chr1	10490160	10512060	307.8	0.5	APITD1-CORT, APITD1, CORT
chr1	10520604	10532613	212.2	0.6	DFFA
chr1	10535004	10690815	1889.4	0.4	PEX14
chr1	10696667	10856733	9469.6	1.9	CASZ1
chr1	11006531	11042094	358	0.3	C1orf127
chr1	11072680	11085549	3327.8	8.4	TARDBP
chr1	11086581	11107296	1211	1.9	MASP2
chr1	11114650	11120091	1284.2	7.7	SRM
chr1	11126671	11159967	633.2	0.6	EXOSC10
chr1	11166589	11322608	10325.4	2.2	MTOR, MTOR-AS1, ANGPTL7
chr1	11333256	11348491	2318.4	4.9	UBIAD1
chr1	11539296	11597640	4369.2	2.4	PTCHD2
chr1	11669589	11673411	12	0.1	LOC101929181
chr1	11708419	11723384	2050.8	4.5	FBXO2, FBXO44
chr1	11724151	11734409	45.6	0.1	FBXO6
chr1	11734538	11751678	632.6	1.2	MAD2L2
chr1	11751782	11780336	364.6	0.4	DRAXIN
chr1	11796143	11810828	137.2	0.3	AGTRAP
chr1	11822251	11907840	6459.8	2.5	C1orf167, LOC102724659, MTHFR, CLCN6, NPPA-AS1, NPPA
chr1	11917522	11918992	8.6	0.2	NPPB
chr1	11979646	11986485	530	2.5	KIAA2013
chr1	11994725	12035599	1009.6	0.8	PLOD1
chr1	12040239	12073572	2472.2	2.4	MFN2
chr1	12079300	12092106	34	0.1	MIIP, MIR6729
chr1	12123435	12204264	375.6	0.2	TNFRSF8
chr1	12227001	12269277	564	0.4	MIR7846, TNFRSF1B, MIR4632
chr1	12290097	12572098	14333.8	1.7	VPS13D, SNORA59A, SNORA59B
chr1	12627940	12677737	1220.8	0.8	DHRS3, MIR6730
chr1	12704567	12727097	274.6	0.4	AADACL4
chr1	12776119	12788726	40.4	0.1	AADACL3
chr1	12806135	12821102	206.6	0.5	C1orf158
chr1	12834992	12838048	6	0.1	PRAMEF12
chr1	12907231	12908609	5.6	0.1	HNRNPCL3, HNRNPCL1, HNRNPCL4
chr1	12916942	12921764	8.4	0.1	PRAMEF2
chr1	13182961	13184326	2.6	0.1	HNRNPCL2
chr1	13801446	13840242	909.8	0.8	LRRC38
chr1	13910253	13944452	74	0.1	PDPN
chr1	14026736	14151574	5951.4	1.5	PRDM2
chr1	14925214	15478960	5382	0.3	KAZN, TMEM51-AS1
chr1	15479029	15546974	576	0.3	TMEM51, C1orf195
chr1	15573769	15724622	735.6	0.2	FHAD1
chr1	15736392	15756839	2112.8	3.4	EFHD2
chr1	15764939	15773153	77.8	0.3	CTRC
chr1	15783224	15798586	33.2	0.1	CELA2A
chr1	15802597	15817895	38.8	0.1	CELA2B, CASP9
chr1	15817897	15851285	343.2	0.3	CASP9
chr1	15853309	15911605	1305.6	0.7	DNAJC16, AGMAT
chr1	15943954	15988217	1851.4	1.4	DDI2, RSC1A1
chr1	16010828	16061264	2875.4	1.9	PLEKHM2
chr1	16062810	16067887	293	1.9	SLC25A34
chr1	16068988	16074292	157.8	1	TMEM82
chr1	16085256	16113084	173.8	0.2	FBLIM1
chr1	16133658	16134194	35.2	2.1	UQCRHL
chr1	16160711	16266950	9096.4	2.8	FLJ37453, SPEN, MIR5096
chr1	16268365	16302627	2587.8	2.5	ZBTB17
chr1	16330732	16333190	7	0.1	C1orf64
chr1	16340524	16345285	218.8	1.5	HSPB7
chr1	16348487	16360545	321.2	0.9	CLCNKA
chr1	16370232	16383821	169.8	0.4	CLCNKB
chr1	16384265	16400127	84.2	0.2	FAM131C
chr1	16450833	16482582	2546.6	2.6	EPHA2
chr1	16524600	16539104	1121	2.5	ARHGEF19
chr1	16558183	16563659	493.6	2.9	RSG1
chr1	16573336	16678986	1809.2	0.6	FBXO42
chr1	16693526	16724643	1784.4	1.9	SZRD1
chr1	16725139	16763919	393.2	0.3	SPATA21
chr1	16767168	16786584	368.4	0.6	NECAP2
chr1	16793932	16819196	67	0.1	CROCCP3
chr1	16888923	16940100	106.4	0.1	NBPF1
chr1	16944752	16957401	63.2	0.2	CROCCP2
chr1	16972070	16976915	11.2	0.1	MST1P2
chr1	17007751	17007823	0.2	0.1	MIR3675
chr1	17017714	17046652	140.2	0.2	ESPNP
chr1	17185445	17185516	0.2	0.1	MIR3675
chr1	17248446	17299474	481.4	0.3	CROCC
chr1	17301000	17308081	360	1.7	MFAP2
chr1	17312454	17338467	1467.6	1.8	ATP13A2
chr1	17345226	17380665	473	0.4	SDHB
chr1	17393257	17445948	1486.4	0.9	PADI2
chr1	17531622	17572501	358.6	0.3	PADI1
chr1	17575594	17610727	1057	1	PADI3, MIR3972
chr1	17634691	17690495	422	0.2	PADI4
chr1	17698692	17728195	132.8	0.2	PADI6
chr1	17733252	17766250	541.6	0.5	RCC2
chr1	17866331	18024370	3903.8	0.8	ARHGEF10L
chr1	18081809	18153558	170.8	0.1	ACTL8
chr1	18392152	18400905	71.6	0.3	LOC101927876
chr1	18434241	18704977	1790	0.2	IGSF21
chr1	18807425	18812480	1121	7.2	KLHDC7A
chr1	18957501	19075360	2759.8	0.8	PAX7
chr1	19166094	19186155	589.2	1	TAS1R2
chr1	19197925	19229293	1426.6	1.5	ALDH4A1, MIR4695, MIR1290
chr1	19230775	19282826	4643.2	2.9	IFFO2
chr1	19401001	19536746	14955.8	3.6	UBR4
chr1	19542159	19578053	2380	2.2	EMC1
chr1	19578076	19586622	823.6	3.1	MRTO4
chr1	19592477	19600568	157.2	0.6	AKR7L
chr1	19609058	19615280	65.8	0.3	AKR7A3
chr1	19629203	19638640	86	0.3	AKR7A2
chr1	19638741	19658922	407	0.7	PQLC2
chr1	19665268	19812135	1544.4	0.3	CAPZB
chr1	19923472	19984949	1149.2	0.6	MINOS1, MINOS1-NBL1, RPS14P3, NBL1
chr1	19991781	20007459	2084.4	4.3	HTR6
chr1	20008707	20126410	825.6	0.2	TMCO4
chr1	20140523	20141771	5	0.1	RNF186
chr1	20208889	20239437	864.6	0.9	OTUD3
chr1	20246801	20250110	111.4	1.1	PLA2G2E
chr1	20301925	20306932	38.4	0.3	PLA2G2A
chr1	20396702	20418394	89.4	0.1	PLA2G5
chr1	20439144	20446059	40.4	0.2	PLA2G2D
chr1	20465824	20476879	183.2	0.5	PLA2G2F
chr1	20490485	20501687	157.6	0.5	PLA2G2C
chr1	20510737	20522541	47	0.1	UBXN10-AS1, UBXN10
chr1	20617413	20681387	1174.8	0.6	VWA5B1
chr1	20686295	20755287	191.2	0.1	LINC01141
chr1	20808885	20812728	531.2	4.5	CAMK2N1
chr1	20825942	20834674	1198.2	4.5	MUL1
chr1	20878933	20881513	1426.2	18.1	FAM43B
chr1	20915445	20945400	315	0.3	CDA
chr1	20959949	20988037	1958.2	2.3	PINK1, MIR6084, PINK1-AS, DDOST
chr1	20990508	21044510	1168	0.7	KIF17
chr1	21046226	21059133	382	1	SH2D5
chr1	21069172	21113181	1533.6	1.1	HP1BP3
chr1	21132786	21503381	8212.2	0.7	EIF4G3, MIR1256
chr1	21543741	21672034	3090.6	0.8	ECE1, LOC100506801
chr1	21766584	21811393	69	0.1	NBPF3
chr1	21835859	21904905	893.2	0.4	ALPL
chr1	21922709	21995856	2431.4	1.1	RAP1GAP
chr1	22004793	22109688	2765.8	0.9	USP48
chr1	22138759	22263790	3552	0.9	LDLRAD2, HSPG2
chr1	22303419	22315847	84.8	0.2	CELA3B
chr1	22328150	22339035	46.8	0.1	CELA3A
chr1	22350488	22357717	17.6	0.1	LOC101928043, LINC00339
chr1	22379121	22419436	2026.4	1.6	CDC42
chr1	22443799	22469519	1795.8	2.3	WNT4
chr1	22778345	22857650	1839.2	0.8	ZBTB40
chr1	22890005	22930087	4772	3.9	EPHA8
chr1	22959752	22959859	1	0.3	MIR6127
chr1	22963119	22966175	25.2	0.3	C1QA
chr1	22970119	22974603	9.2	0.1	C1QC
chr1	22979683	22988029	149.4	0.6	C1QB
chr1	23037332	23247993	7328.8	1.1	EPHB2, MIR4684, MIR4253
chr1	23279537	23291923	122	0.3	LACTBL1
chr1	23337328	23342343	32.6	0.2	C1orf234
chr1	23345942	23410184	3861.6	2	KDM1A, MIR3115, MIR4419A
chr1	23410517	23495351	1582.2	0.6	LUZP1
chr1	23518389	23521222	1151.2	13.2	HTR1D
chr1	23607803	23612011	8.4	0.1	LINC01355
chr1	23631182	23670857	10981.6	9	HNRNPR
chr1	23685942	23698330	608.8	1.6	ZNF436, ZNF436-AS1
chr1	23707403	23751272	1048.4	0.8	TCEA3
chr1	23755057	23810750	965.2	0.6	ASAP3
chr1	23832921	23857712	1068	1.4	E2F2, LOC101928163
chr1	23884422	23886285	566.6	10.1	ID3
chr1	23953825	23967056	36.2	0.1	MDS2
chr1	24018270	24022915	2174.8	15.2	RPL11
chr1	24069857	24104787	1828.4	1.7	TCEB3, TCEB3-AS1
chr1	24104877	24114722	930.8	3.1	PITHD1
chr1	24117647	24122029	970	7.2	LYPLA2
chr1	24122090	24127294	1212.6	7.6	GALE
chr1	24128368	24151949	469.2	0.7	HMGCL
chr1	24171573	24194859	989.2	1.4	FUCA1
chr1	24200461	24239817	477	0.4	CNR2
chr1	24286302	24289949	191.6	1.7	PNRC2
chr1	24290838	24306953	3786.2	7.6	SRSF10
chr1	24382532	24438665	904.8	0.5	MYOM3
chr1	24446262	24469775	253	0.4	IL22RA1
chr1	24480648	24513765	113.2	0.1	IFNLR1
chr1	24526731	24538180	44.4	0.1	LOC284632
chr1	24645813	24741587	1708.2	0.6	GRHL3, STPG1
chr1	24742246	24799473	742	0.4	NIPAL3
chr1	24822824	24863510	193.6	0.2	RCAN3AS, RCAN3
chr1	24865765	24882515	40	0.1	LOC100506985
chr1	24882568	24935818	187.6	0.1	NCMAP
chr1	24969595	24999772	2607.8	2.8	SRRM1
chr1	25071761	25170815	353.6	0.1	CLIC4
chr1	25226003	25291501	1064.4	0.5	RUNX3, MIR6731
chr1	25349995	25350077	0.2	0.1	MIR4425
chr1	25548768	25559013	229.6	0.7	SYF2
chr1	25568741	25573985	162	1	RSRP1
chr1	25664790	25747363	160.4	0.1	TMEM50A, RHCE
chr1	25757350	25826698	3391.4	1.6	TMEM57
chr1	25870077	25895377	842.8	1.1	LDLRAP1
chr1	25943960	26112698	1722.2	0.3	MAN1C1
chr1	26126668	26144713	930.6	1.7	SEPN1
chr1	26146398	26185949	1265	1	MTFR1L, LOC646471, AUNIP
chr1	26187976	26197744	528.8	1.8	PAQR7
chr1	26210678	26233368	951.6	1.4	STMN1, MIR3917
chr1	26286259	26324648	257.8	0.2	PAFAH2
chr1	26348272	26362954	239.6	0.5	EXTL1
chr1	26364514	26372629	166.4	0.7	SLC30A2
chr1	26377797	26394125	701	1.4	TRIM63
chr1	26437657	26452039	4040.2	9.1	PDIK1L
chr1	26485512	26489119	1318.4	12	FAM110D
chr1	26496389	26497364	254.2	8.5	ZNF593
chr1	26503982	26516376	318	0.8	CNKSR1
chr1	26517120	26529033	266.4	0.7	CATSPER4
chr1	26551812	26556331	11.4	0.1	LOC101928303
chr1	26560645	26605529	2247	1.6	CEP85
chr1	26606214	26608013	341.4	6.2	SH3BGRL3
chr1	26608774	26647014	1052	0.9	UBXN11, CD52
chr1	26648351	26680621	1133	1.1	AIM1L
chr1	26688126	26699285	110.8	0.3	ZNF683
chr1	26737270	26756219	1481.4	2.6	LIN28A
chr1	26758774	26797795	697.4	0.6	DHDDS, LOC101928324
chr1	26798903	26803133	152	1.2	HMGN2
chr1	26856250	26901520	3485.6	2.5	RPS6KA1, MIR1976
chr1	27022523	27108601	18686.4	7.1	ARID1A
chr1	27114455	27124894	862.2	2.7	PIGV
chr1	27153202	27182211	1365	1.5	ZDHHC18
chr1	27189634	27190947	5345	132.2	SFN
chr1	27205874	27216869	2413.6	7.2	GPN2
chr1	27216980	27226962	427.6	1.4	GPATCH3
chr1	27237976	27240567	212.4	2.7	NR0B2
chr1	27248214	27273362	552.6	0.7	NUDC
chr1	27276048	27286901	1066.2	3.2	KDF1
chr1	27320196	27327377	64	0.3	TRNP1
chr1	27331512	27339333	919	3.8	FAM46B
chr1	27425301	27481621	4183.2	2.4	SLC9A1
chr1	27561008	27635124	2561.2	1.1	WDTC1
chr1	27648637	27662891	1069.6	2.4	TMEM222, ACTG1P20
chr1	27668484	27680423	935.2	2.6	SYTL1
chr1	27681671	27693357	1832.4	5.1	MAP3K6
chr1	27695602	27701315	33.8	0.2	FCN3
chr1	27705591	27709823	158.8	1.2	CD164L2
chr1	27719149	27722317	1841.4	18.9	GPR3
chr1	27730731	27816698	3448.8	1.3	WASF2
chr1	27860757	27930005	7068	3.3	AHDC1
chr1	27938802	27961727	1279.4	1.8	FGR
chr1	27992573	27998724	10.6	0.1	IFI6
chr1	28052491	28089423	2473.2	2.2	FAM76A
chr1	28099695	28150963	1178.4	0.8	STX12
chr1	28157253	28178183	2260.8	3.5	PPP1R8, SCARNA1
chr1	28199055	28213196	316.6	0.7	THEMIS2
chr1	28218037	28241308	201.4	0.3	RPA2
chr1	28261467	28285668	292.6	0.4	SMPDL3B
chr1	28285974	28294607	65	0.2	XKR8
chr1	28296856	28415148	3269.4	0.9	EYA3
chr1	28473678	28520447	623.6	0.4	PTAFR
chr1	28526791	28559542	864	0.9	DNAJC8
chr1	28562603	28564616	8.4	0.1	ATPIF1
chr1	28585964	28609002	910.6	1.3	SESN2
chr1	28655514	28662478	990.4	4.6	MED18
chr1	28696094	28826881	1399.2	0.4	PHACTR4
chr1	28832456	28865708	1452.2	1.4	SNHG3, RCC1, SNORA73B
chr1	28879530	28908366	1648	1.9	TRNAU1AP, SNHG12, SNORD99, SNORA61, SNORA44, SNORA16A
chr1	28918713	28921088	202	2.8	RAB42
chr1	28929610	28969604	666.8	0.6	TAF12
chr1	28975113	28975246	1.6	0.4	RNU11
chr1	28995241	29042115	2483.4	1.7	GMEB1
chr1	29063134	29096287	11173.2	10.9	YTHDF2
chr1	29138655	29190208	1826.4	1.2	OPRD1
chr1	29213604	29450421	4346	0.6	EPB41, TMEM200B
chr1	29474251	29508637	1883	1.8	SRSF4
chr1	29519170	29557470	697	0.6	MECR
chr1	29563029	29653325	5698.2	2.1	PTPRU
chr1	29656133	29676626	57	0.1	LOC101928460
chr1	30486800	30510459	41.2	0.1	LOC101929406
chr1	31184125	31199593	811.2	1.7	MATN1, MATN1-AS1
chr1	31205316	31230683	245.2	0.3	LAPTM5, MIR4420
chr1	31342314	31381480	373.4	0.3	SDC3
chr1	31404354	31538564	11208.4	2.7	PUM1, SNORD103A, SNORD103B, SNORD85
chr1	31652593	31712734	729.8	0.4	NKAIN1
chr1	31732416	31769644	605.2	0.5	SNRNP40
chr1	31769830	31837800	1111.6	0.5	ZCCHC17
chr1	31838101	31845923	348.8	1.4	FABP3
chr1	31882413	31907527	794.2	1	SERINC2
chr1	31971840	31974167	15	0.2	LINC01225
chr1	31984037	31989846	12.6	0.1	LINC01226
chr1	32042087	32053287	582.8	1.7	TINAGL1
chr1	32083302	32092919	1378.2	4.6	HCRTR1
chr1	32095464	32110838	378.4	0.8	PEF1
chr1	32117849	32169768	2299.4	1.4	COL16A1
chr1	32192707	32229664	7895.4	7	ADGRB2, MIR4254
chr1	32256024	32281652	137.2	0.2	SPOCD1
chr1	32372023	32403988	241.2	0.2	PTP4A2
chr1	32479296	32526460	2232.6	1.5	KHDRBS1
chr1	32538504	32568467	3069.8	3.3	TMEM39B, MIR5585
chr1	32573645	32642168	2258.8	1.1	KPNA6
chr1	32645346	32663886	1179.8	2.1	TXLNA
chr1	32665988	32670991	360	2.3	CCDC28B
chr1	32671237	32674288	22.8	0.2	IQCC
chr1	32674696	32681797	222.6	1	DCDC2B, TMEM234
chr1	32681799	32687926	152.8	0.8	TMEM234
chr1	32687972	32697205	1514.8	5.4	EIF3I
chr1	32697262	32707311	25.6	0.1	MTMR9LP
chr1	32712819	32714461	248.6	4.9	FAM167B
chr1	32716841	32751768	1293.4	1.2	LCK
chr1	32757709	32799224	5036	4	HDAC1
chr1	32799431	32801840	1495.4	20.2	MARCKSL1
chr1	32826872	32827844	157	5.3	FAM229A
chr1	32827863	32829924	2204	34.7	TSSK3
chr1	32830235	32860062	1237.6	1.3	BSDC1
chr1	32930659	32953459	564.2	0.8	ZBTB8B
chr1	33004747	33071551	1816.8	0.9	ZBTB8A
chr1	33086818	33116191	235	0.3	ZBTB8OS
chr1	33116750	33168361	1025.8	0.7	RBBP4, SYNC
chr1	33207513	33240571	927	0.9	KIAA1522
chr1	33240841	33324480	2176.6	0.9	YARS, S100PBP
chr1	33327870	33338093	341.4	1.1	FNDC5
chr1	33352099	33366953	5670.4	12.4	HPCA, TMEM54
chr1	33402048	33430414	3868	4.4	RNF19B
chr1	33473542	33502512	473.6	0.5	AK2
chr1	33546715	33586132	1371	1.1	AZIN2
chr1	33611004	33647671	4171.2	3.7	TRIM62
chr1	33722175	33766320	2842.8	2.1	ZNF362
chr1	33772368	33786699	182	0.4	A3GALT2
chr1	33789225	33841194	2528.2	1.6	PHC2, MIR3605, LOC101929464
chr1	33938233	33961995	1975.4	2.7	ZSCAN20
chr1	33979600	34631443	12688.2	0.6	CSMD2, HMGB4, CSMD2-AS1
chr1	34632485	34684731	583.8	0.4	C1orf94
chr1	35220649	35224113	503.8	4.7	GJB5
chr1	35225343	35229325	1299.4	10.6	GJB4
chr1	35246791	35251967	743.8	4.7	GJB3
chr1	35258600	35261348	1763.2	20.8	GJA4
chr1	35315964	35325417	662.8	2.3	SMIM12
chr1	35331038	35395186	7724.6	3.9	DLGAP3
chr1	35441301	35444307	10.6	0.1	LOC653160
chr1	35447128	35450948	63.4	0.5	ZMYM6NB
chr1	35451768	35497569	775	0.6	ZMYM6
chr1	35525388	35581459	192.4	0.1	ZMYM1
chr1	35649202	35658743	3119	10.6	SFPQ
chr1	35734569	35887545	8828.2	1.9	ZMYM4
chr1	35899092	36023037	2016.4	0.5	KIAA0319L
chr1	36023394	36032380	3964.4	14.4	NCDN
chr1	36038972	36060927	531.8	0.8	TFAP2E
chr1	36065144	36107445	989.4	0.8	PSMB2
chr1	36179478	36184790	283.4	1.7	C1orf216
chr1	36197714	36235551	1856.4	1.6	CLSPN
chr1	36273829	36323490	5818.2	3.8	AGO4
chr1	36348811	36389899	5671.6	4.5	AGO1
chr1	36396684	36522063	5541.2	1.4	AGO3
chr1	36549677	36553876	532.2	4.1	TEKT2
chr1	36554454	36559533	789	5	ADPRHL2
chr1	36560838	36590685	2047	2.2	COL8A2
chr1	36602171	36646451	2852.4	2.1	TRAPPC3, MAP7D1
chr1	36690018	36770957	8248.8	3.3	THRAP3
chr1	36771995	36786948	454.8	1	SH3D21
chr1	36787632	36789755	179.8	2.8	EVA1B
chr1	36805221	36851528	1481	1	STK40
chr1	36859022	36863560	315.8	2.3	LSM10
chr1	36883508	36916086	1158.2	1.2	OSCP1
chr1	36921363	36930040	128	0.5	MRPS15
chr1	36931645	36948915	181.2	0.3	CSF3R
chr1	37261129	37499844	5187.2	0.7	GRIK3
chr1	37627165	37627235	0.2	0.1	MIR4255
chr1	37920481	37940044	59.2	0.1	LINC01137
chr1	37940120	37949978	739	2.4	ZC3H12A, MIR6732
chr1	37955562	37980420	1069.8	1.4	MEAF6, MIR5581
chr1	38000051	38019945	1393.6	2.3	SNIP1
chr1	38022521	38061586	1347.2	1.1	DNALI1, GNL2
chr1	38076952	38100595	694.4	1	RSPO1
chr1	38147243	38156267	86.6	0.3	C1orf109
chr1	38158074	38175391	174.6	0.3	CDCA8
chr1	38181647	38230824	2310.6	1.5	EPHA10
chr1	38259775	38267278	2138.8	9.3	MANEAL
chr1	38268615	38275126	310.6	1.6	YRDC, C1orf122
chr1	38275240	38325292	5239.8	3.4	MTF1
chr1	38326370	38412729	2273.6	0.9	INPP5B
chr1	38422653	38455761	653.2	0.6	SF3A3
chr1	38462443	38471187	1234.4	4.6	FHL3
chr1	38478385	38490497	683.2	1.8	UTP11L
chr1	38509524	38512450	1923.2	21.6	POU3F1
chr1	38674707	38680439	20.8	0.1	LINC01343
chr1	39303870	39325495	2512.8	3.8	RRAGC
chr1	39328163	39347298	614.8	1.1	MYCBP, GJA9-MYCBP, GJA9
chr1	39351479	39407502	935	0.6	RHBDL2
chr1	39456917	39471737	2170.8	4.7	AKIRIN1
chr1	39491968	39500308	24.8	0.1	NDUFS5
chr1	39549840	39952810	29320.6	2.4	MACF1, KIAA0754
chr1	39957319	40025370	228.6	0.1	BMP8A, PPIEL
chr1	40026486	40042521	27087.8	55.3	PABPC4, LOC101929516, SNORA55
chr1	40089104	40105348	275.4	0.6	HEYL
chr1	40124794	40137710	1074	2.7	NT5C1A
chr1	40144321	40157382	1389.8	3.4	HPCAL4
chr1	40204518	40254533	1062.4	0.7	PPIE, BMP8B, OXCT2
chr1	40306707	40349177	1154.4	0.9	TRIT1
chr1	40361097	40367687	1003	5	MYCL
chr1	40420785	40435640	744	1.6	MFSD2A
chr1	40506256	40538321	1350	1.4	CAP1
chr1	40538383	40563142	564.6	0.7	PPT1
chr1	40627042	40706593	10921.8	4.5	RLF
chr1	40713574	40717365	318.4	2.7	TMCO2
chr1	40723723	40759856	1638.6	1.5	ZMPSTE24
chr1	40766164	40782939	475.8	0.9	COL9A2
chr1	40839379	40888998	1950.4	1.3	SMAP2
chr1	40916338	40929390	70	0.2	ZFP69B
chr1	40943303	40962015	1058.4	1.8	ZFP69
chr1	40974434	40982214	1301	5.4	EXO5
chr1	40997234	41013841	53.4	0.1	ZNF684
chr1	41086353	41131324	2499.6	1.8	RIMS3
chr1	41154753	41237276	2068.4	0.8	NFYC-AS1, NFYC, MIR30E, MIR30C1
chr1	41249685	41306124	4326.6	2.5	KCNQ4
chr1	41326729	41328018	125.4	3.2	CITED4
chr1	41444972	41478237	2409.8	2.4	CTPS1
chr1	41480263	41707815	3694	0.5	SLFNL1-AS1, SLFNL1, SCMH1
chr1	41827604	41849263	4270.8	6.5	FOXO6
chr1	41944447	41950354	309.4	1.7	EDN2
chr1	41972037	42501596	5954.2	0.4	HIVEP3
chr1	42619093	42621495	6.8	0.1	GUCA2B
chr1	42628363	42630395	73	1.2	GUCA2A
chr1	42642211	42801548	4236	0.9	FOXJ3
chr1	42846469	42889900	1070.4	0.8	RIMKLA
chr1	42896002	42921938	455.2	0.6	ZMYND12
chr1	42922013	42939049	510.8	1	PPCS
chr1	43000561	43120335	352.2	0.1	CCDC30
chr1	43124049	43142429	990.8	1.8	PPIH
chr1	43148067	43168020	2027.8	3.3	YBX1
chr1	43198765	43205925	378	1.7	CLDN19
chr1	43212007	43232755	1866.6	2.9	P3H1
chr1	43232917	43241413	676.4	2.6	C1orf50
chr1	43253662	43263901	201	0.6	LOC100129924
chr1	43272724	43310660	948.6	0.8	SVBP, ERMAP
chr1	43312245	43318146	1307.6	7.2	ZNF691
chr1	43323294	43354463	75.4	0.1	LOC339539
chr1	43391047	43449029	2640.8	1.5	SLC2A1, SLC2A1-AS1
chr1	43613595	43622067	39	0.2	FAM183A
chr1	43629846	43720029	2872.6	1	EBNA1BP2, MIR6733, CFAP57
chr1	43735666	43739673	328	2.7	TMEM125
chr1	43747558	43751288	345.2	3	C1orf210
chr1	43766567	43788781	2863.6	4.2	TIE1
chr1	43803476	43820135	1415.2	2.8	MPL
chr1	43824627	43828873	795	6.1	CDC20
chr1	43829069	43833745	612.8	4.3	ELOVL1, MIR6734
chr1	43849580	43855483	1001.2	5.5	MED8
chr1	43855557	43919918	9860	5	SZT2, MIR6735, HYI
chr1	43996548	44089343	8873.2	3.1	PTPRF
chr1	44115798	44173012	2679.2	1.5	KDM4A, KDM4A-AS1
chr1	44173205	44396837	2641	0.4	ST3GAL3, LOC101929592, MIR6079
chr1	44398993	44402912	170.2	1.4	ARTN
chr1	44412479	44433694	7668.4	11.7	IPO13
chr1	44435654	44439043	599.2	5.8	DPH2
chr1	44440321	44443972	512.4	4.5	ATP6V0B
chr1	44444875	44456843	1785.2	4.9	B4GALT2
chr1	44457281	44497164	4730.6	3.9	CCDC24, SLC6A9
chr1	44584523	44600809	342	0.7	KLF17
chr1	44679126	44686351	1475.8	6.6	DMAP1
chr1	44686743	44820951	2796.2	0.7	ERI3, ERI3-IT1
chr1	44870961	45117396	6797.2	0.9	RNF220, MIR5584
chr1	45118920	45140280	709.8	1.1	TMEM53
chr1	45140395	45191263	633.6	0.4	C1orf228
chr1	45205491	45233438	2358.6	2.8	KIF2C
chr1	45241247	45244412	974.8	10	RPS8, SNORD55, SNORD46, SNORD38A, SNORD38B
chr1	45249258	45253426	388	3	BEST4
chr1	45266037	45272957	2307.4	10.8	PLK3, TCTEX1D4
chr1	45274155	45279801	402.2	2.3	BTBD19
chr1	45285517	45308616	3131.6	4.4	PTCH2
chr1	45316195	45452394	1996.4	0.5	EIF2B3
chr1	45468221	45477027	3530.6	13	HECTD3
chr1	45477806	45481341	817.2	7.5	UROD
chr1	45482077	45672250	5619.4	1	ZSWIM5
chr1	45769583	45771291	2.8	0.1	LINC01144
chr1	45792546	45794346	261.4	4.7	HPDL
chr1	45794915	45956840	3862.8	0.8	MUTYH, TOE1, TESK2
chr1	45959599	45965751	17.6	0.1	CCDC163P
chr1	45965857	45988562	1974.6	2.8	MMACHC, PRDX1
chr1	46016456	46035723	399.8	0.7	AKR1A1
chr1	46049661	46084578	2186.2	2	NASP
chr1	46085717	46089731	33.6	0.3	CCDC17
chr1	46092977	46152302	3016	1.7	GPBP1L1, RPS15AP10
chr1	46153848	46216485	3481.6	1.8	TMEM69, IPP
chr1	46269286	46501796	6900.6	1	MAST2
chr1	46505813	46651634	3636.4	0.8	PIK3R3, LOC101929626, TSPAN1
chr1	46654354	46686928	3393.2	3.4	POMGNT1, LURAP1
chr1	46713368	46769038	6470.2	3.8	RAD54L, LRRC41
chr1	46769286	46782449	46.4	0.1	UQCRH
chr1	46805850	46830824	753.8	1	NSUN4
chr1	46859940	46879520	1141.8	1.9	FAAH
chr1	46899500	46911374	54	0.2	FAAHP1
chr1	46912346	46915376	7.6	0.1	LINC01398
chr1	46972669	46979886	1582.2	7.1	DMBX1
chr1	47004369	47069966	2992.2	1.5	MKNK1-AS1, KNCN, MKNK1
chr1	47073388	47082563	1887.4	6.7	MOB3C
chr1	47100712	47134099	1697	1.6	ATPAF1
chr1	47137506	47139256	513.4	9.5	TEX38
chr1	47139709	47184736	521.8	0.4	EFCAB14-AS1, EFCAB14
chr1	47264671	47285021	1322.8	2.1	CYP4B1
chr1	47394847	47407156	409.2	1.1	CYP4A11
chr1	47489241	47516423	542.4	0.7	CYP4X1
chr1	47603098	47614526	43.2	0.1	CYP4A22
chr1	47649262	47655771	185.6	0.9	PDZK1IP1
chr1	47681963	47698007	596.8	1.2	TAL1
chr1	47715812	47779819	1864.4	1	STIL
chr1	47799470	47844511	1182.8	0.9	CMPK1
chr1	47846469	47906363	2611.6	1.4	LINC01389, FOXE3, FOXD2-AS1, FOXD2
chr1	48226201	48462562	2516.2	0.3	TRABD2B
chr1	48567388	48648100	153.8	0.1	SKINTL
chr1	48688358	48714316	1353.6	1.7	SLC5A9
chr1	48761045	48937880	2332.4	0.4	SPATA6
chr1	48998528	50489626	8847.8	0.2	AGBL4, BEND5, LOC101929721, AGBL4-IT1
chr1	50513687	50669457	7243.8	1.5	ELAVL4
chr1	50883224	50889119	1400.8	7.8	DMRTA2
chr1	50906936	51425936	6154.6	0.4	FAF1
chr1	51434368	51440309	947.6	5.2	CDKN2C
chr1	51567907	51613754	263.2	0.2	C1orf185
chr1	51701946	51739119	1767.8	1.6	RNF11
chr1	51752931	51810788	1598.2	0.9	TTC39A, TTC39A-AS1
chr1	51819936	51984995	4276	0.8	EPS15
chr1	52082547	52344609	10206	1.3	OSBPL9, NRD1, MIR761
chr1	52373629	52456436	1170.8	0.5	RAB3B
chr1	52485805	52521843	986.6	0.9	TXNDC12, KTI12, TXNDC12-AS1
chr1	52521858	52556388	299.2	0.3	BTF3L4
chr1	52607767	52812358	5591.4	0.9	ZFYVE9
chr1	52816266	52831877	1018.2	2.1	CC2D1B
chr1	52838502	52870143	265.8	0.3	ORC1
chr1	52870220	52883992	498	1.2	PRPF38A
chr1	52888949	53018762	5854.8	1.5	ZCCHC11
chr1	53068044	53074723	747.4	3.6	GPX7
chr1	53099067	53122737	1272.2	1.8	FAM159A
chr1	53152015	53164038	370	1	COA7
chr1	53192132	53293013	3115	1	ZYG11B
chr1	53308184	53360247	671.2	0.4	ZYG11A
chr1	53361583	53387446	388.2	0.5	ECHDC2
chr1	53392902	53517289	1107.4	0.3	SCP2, MIR1273F, MIR5095, MIR1273G
chr1	53527725	53551174	2961	4.1	PODN
chr1	53552852	53608304	1613	0.9	SLC1A7
chr1	53662102	53686311	2807.8	3.8	CPT2, C1orf123
chr1	53692565	53793821	3669.8	1.2	MAGOH, LOC100507564, LRP8
chr1	53793906	53802181	15.8	0.1	LOC105378732
chr1	53925073	53933160	88.4	0.4	DMRTB1
chr1	53971907	54199877	1924.8	0.3	GLIS1
chr1	54231135	54304225	1293.8	0.6	NDC1
chr1	54317393	54355487	1008.4	0.9	YIPF1
chr1	54359862	54376759	192.4	0.4	DIO1
chr1	54387235	54411288	190	0.3	HSPB11
chr1	54412000	54433841	923.8	1.4	LRRC42
chr1	54472972	54483859	135.2	0.4	LDLRAD1
chr1	54492355	54578192	2493	0.9	TMEM59, TCEANC2, MIR4781
chr1	54604669	54618679	1194.6	2.8	CDCP2
chr1	54638028	54665746	265.6	0.3	CYB5RL
chr1	54665841	54684056	201.2	0.4	MRPL37
chr1	54691105	54872068	2639	0.5	SSBP3, SSBP3-AS1
chr1	55013808	55100417	1682.2	0.6	ACOT11, FAM151A
chr1	55107414	55208328	1457.6	0.5	MROH7, MROH7-TTC4, TTC4
chr1	55222572	55230226	1350.6	5.7	PARS2
chr1	55246753	55266941	626.4	1	TTC22
chr1	55271737	55307937	270	0.2	C1orf177
chr1	55315301	55352921	3256	2.8	DHCR24
chr1	55446338	55457966	31.8	0.1	TMEM61
chr1	55464618	55474465	205.2	0.7	BSND
chr1	55505150	55530526	322.2	0.4	PCSK9
chr1	55532033	55681039	9558	2.1	USP24
chr1	56960420	57045257	1165.2	0.4	PPAP2B
chr1	57110991	57181008	2484.6	1.2	PRKAA2
chr1	57184478	57285369	377.8	0.1	C1orf168
chr1	57320444	57383894	679.6	0.3	C8A
chr1	57394884	57431813	631.8	0.6	C8B
chr1	57463580	58716211	6524	0.2	DAB1, DAB1-AS1
chr1	58946392	59012471	837	0.4	OMA1
chr1	59041096	59043166	853.4	13.4	TACSTD2
chr1	59120412	59165747	1769.8	1.3	MYSM1
chr1	59246464	59249785	2660.4	26.1	JUN
chr1	59250824	59365384	484.2	0.1	LINC01135
chr1	59486149	59553919	169.4	0.1	LINC01358
chr1	59597609	59612479	42.2	0.1	HSD52
chr1	59762626	60228402	3928.4	0.3	FGGY, MIR4711
chr1	60238468	60254501	29.4	0.1	LOC101926944
chr1	60280534	60342050	1376.8	0.7	HOOK1
chr1	60358981	60392423	1206.4	1.2	CYP2J2
chr1	60456067	60539442	220.6	0.1	C1orf87
chr1	61125304	61291256	404.6	0.1	LOC101926964
chr1	61405917	61436448	62.2	0.1	NFIA-AS2
chr1	61542947	61928460	6848	0.6	NFIA, NFIA-AS1
chr1	62119915	62121800	5	0.1	MGC34796
chr1	62146720	62191095	983.4	0.7	TM2D1
chr1	62208150	62629591	3158.2	0.2	INADL, MIR3116-1, MIR3116-2
chr1	62660475	62678001	63	0.1	L1TD1
chr1	62701838	62785083	2185	0.9	KANK4
chr1	62901976	62917475	5869	12.3	USP1
chr1	62920398	63154039	9996.4	1.4	DOCK7, ANGPTL3
chr1	63249778	63330941	1344.4	0.5	ATG4C
chr1	63624755	63782901	413	0.1	LINC00466
chr1	63786556	63790797	2195.8	17	FOXD3-AS1, FOXD3
chr1	63833262	63904233	1132.2	0.5	ALG6
chr1	63906442	63988944	187.8	0.1	ITGB3BP
chr1	63988973	64038364	1217	0.8	EFCAB7, DLEU2L
chr1	64058948	64125916	4152.8	2	PGM1
chr1	64239691	64647179	6603.2	0.5	ROR1, ROR1-AS1
chr1	64669491	64710027	101.6	0.1	UBE2U
chr1	64936477	65158741	5181.8	0.8	CACHD1, MIR4794
chr1	65210779	65432187	4684.8	0.7	RAVER2, JAK1
chr1	65445261	65468159	55.6	0.1	LINC01359
chr1	65524118	65524191	10	4.4	MIR101-1
chr1	65613233	65697828	235.2	0.1	AK4
chr1	65730378	65881552	3552.6	0.8	DNAJC6
chr1	65886132	66103176	1704.2	0.3	LEPROT, LEPR
chr1	66258194	66840262	5582.2	0.3	PDE4B, LOC101927139
chr1	66999253	67216822	6064.2	0.9	SGIP1, MIR3117
chr1	67218141	67244730	81.4	0.1	TCTEX1D1
chr1	67263425	67266942	5.4	0.1	INSL5
chr1	67278573	67390570	1041.4	0.3	WDR78
chr1	67390579	67454302	3094.6	1.6	MIER1
chr1	67465016	67520080	1502.6	0.9	SLC35D1
chr1	67557860	67600654	79.4	0.1	C1orf141
chr1	67632170	67725650	334.2	0.1	IL23R
chr1	67773048	67862583	290	0.1	IL12RB2
chr1	67873494	67896123	487	0.7	SERBP1
chr1	68150861	68154021	585	6	GADD45A
chr1	68167150	68698284	3147	0.2	GNG12, GNG12-AS1, DIRAS3, WLS, MIR1262
chr1	68894508	68915642	2234	3.4	RPE65
chr1	68939836	69004310	1197.8	0.6	DEPDC1, DEPDC1-AS1
chr1	70225859	70589171	9792.2	0.9	LRRC7, PIN1P1
chr1	70610486	70671361	486.8	0.3	LRRC40
chr1	70671366	70717701	4874.4	3.4	SRSF11
chr1	70724686	70820417	1514.4	0.5	ANKRD13C
chr1	70820494	70833705	30	0.1	HHLA3
chr1	70876902	70905534	164	0.2	CTH
chr1	71172137	71252151	155.8	0.1	LOC101927244
chr1	71318037	71546972	2947.4	0.4	PTGER3, ZRANB2-AS1, ZRANB2, MIR186
chr1	71547008	71703406	305	0.1	ZRANB2-AS2
chr1	71868626	72748277	2955.6	0.1	NEGR1, NEGR1-IT1
chr1	73771854	73804560	66.2	0.1	LINC01360
chr1	74491703	74663871	473.2	0.1	LRRIQ3
chr1	74663897	75010116	2492.2	0.2	FPGT, FPGT-TNNI3K, TNNI3K
chr1	75033796	75139422	579.6	0.2	ERICH3, ERICH3-AS1
chr1	75171173	75232360	355.8	0.2	CRYZ, TYW3
chr1	75594120	75627218	1529.2	1.5	LHX8
chr1	75667817	76076799	1050.4	0.1	SLC44A5
chr1	76190033	76229363	531	0.4	ACADM, DLSTP1
chr1	76251880	76260775	284.4	1	RABGGTB, SNORD45C, SNORD45A, SNORD45B
chr1	76262557	76378923	1355.6	0.4	MSH4
chr1	76384559	76398116	78.6	0.2	ASB17
chr1	76477010	76485041	12.8	0.1	LOC101927342
chr1	76540390	77096669	1458	0.1	ST6GALNAC3
chr1	77333187	77529737	2685.4	0.4	ST6GALNAC5, MIR7156
chr1	77554668	77685132	391	0.1	PIGK
chr1	77747663	78025654	1604.4	0.2	AK5
chr1	78028102	78149112	7165.6	1.9	ZZZ3
chr1	78161675	78225564	1472.6	0.8	USP33
chr1	78245310	78345225	985.4	0.3	FAM73A
chr1	78347034	78409578	1832	1	NEXN-AS1, NEXN
chr1	78412168	78444889	3913	3.9	FUBP1
chr1	78470637	78482995	2404.8	6.3	DNAJB4
chr1	78510647	78604133	506.8	0.2	GIPC2
chr1	78695284	78835147	265.6	0.1	MGC27382
chr1	78956729	79006386	1007.8	0.7	PTGFR
chr1	79086068	79111830	106	0.1	IFI44L
chr1	79115478	79129763	38.4	0.1	IFI44
chr1	79355450	79472495	621.6	0.2	ADGRL4
chr1	81979566	82023387	140.8	0.1	LOC101927434
chr1	82165456	82458422	9485.2	1.1	ADGRL2
chr1	83439567	83451891	37.2	0.1	LINC01361
chr1	84041472	84464833	2505.4	0.2	LOC101927587, MIR548AP, LOC101927560, TTLL7
chr1	84543659	84704181	1098.4	0.2	PRKACB
chr1	84764050	84816481	676.2	0.4	SAMD13
chr1	84830642	84863576	73.6	0.1	UOX
chr1	84864216	84880691	190	0.4	DNASE2B
chr1	84944921	85040163	3493.4	1.2	RPF1, GNG5, SPATA1, CTBS
chr1	85063648	85086714	63	0.1	LINC01461
chr1	85093914	85100703	11.8	0.1	LINC01555
chr1	85109391	85156240	808	0.6	SSX2IP
chr1	85279087	85358896	634.4	0.3	LPAR3
chr1	85391267	85462805	726.2	0.3	MCOLN2
chr1	85483766	85514223	725.6	0.8	MCOLN3
chr1	85527982	85598821	703.6	0.3	WDR63
chr1	85623357	85666728	1288.2	1	SYDE2
chr1	85715638	85725355	50.8	0.2	C1orf52
chr1	85731461	85743771	543.4	1.4	BCL10, LOC646626
chr1	85784169	86044046	1680.4	0.2	DDAH1
chr1	86046445	86049648	1456.2	14.8	CYR61
chr1	86115107	86174116	198.4	0.1	ZNHIT6
chr1	86194917	86622121	2591.2	0.2	COL24A1
chr1	86812508	86862025	175.2	0.1	ODF2L, MIR7856
chr1	86889770	86922240	304	0.3	CLCA2
chr1	86934527	86965974	611.6	0.6	CLCA1
chr1	87012760	87046432	744.4	0.7	CLCA4
chr1	87099960	87121059	610.4	0.9	CLCA3P
chr1	87170254	87213867	1924	1.4	SH3GLB1
chr1	87328129	87380107	569.6	0.4	15.Sep
chr1	87380336	87575681	1597	0.3	HS2ST1
chr1	87595449	87634886	245.8	0.2	LINC01140
chr1	87678353	87717014	116	0.1	LOC101927844
chr1	87794152	87814607	2091.8	3.3	LMO4
chr1	87819211	87837338	73	0.1	LINC01364
chr1	89003197	89301938	5818.2	0.6	PKN2-AS1, PKN2
chr1	89318322	89357301	1524.2	1.3	GTF2B
chr1	89401457	89458643	1589.6	0.9	CCBL2, RBMXL1
chr1	89472361	89488549	393.2	0.8	GBP3
chr1	89517988	89531043	151	0.4	GBP1
chr1	89571817	89591842	199.6	0.3	GBP2
chr1	89597435	89641723	366.2	0.3	GBP7
chr1	89646832	89664633	662.6	1.2	GBP4
chr1	89724635	89738544	222	0.5	GBP5
chr1	89829437	89853719	1464.4	2	GBP6
chr1	89873239	89890493	134.2	0.3	GBP1P1
chr1	89990398	90063420	2342.8	1	LRRC8B
chr1	90090409	90098453	38.4	0.2	FLJ27354
chr1	90098645	90185094	3519.6	1.3	LRRC8C
chr1	90286574	90401989	2967.8	0.8	LRRC8D
chr1	90458825	90460525	31.2	0.6	GEMIN8P4
chr1	90460679	90494094	3077.6	3	ZNF326
chr1	91177580	91182794	1289.4	8.1	BARHL2
chr1	91380858	91487812	5876.6	1.8	ZNF644
chr1	91726324	91870426	1728	0.4	HFM1
chr1	91966405	91991321	864.8	1.1	CDC7
chr1	92145901	92371559	1470.2	0.2	TGFBR3
chr1	92414929	92479985	800.8	0.4	BRDT
chr1	92495534	92529093	1275.6	1.2	EPHX4
chr1	92539994	92541029	62.8	2	SETSIP
chr1	92545863	92613401	526.8	0.3	BTBD8
chr1	92632610	92650280	891.6	1.6	KIAA1107
chr1	92683574	92711367	191.2	0.2	C1orf146
chr1	92711956	92853732	1034	0.2	GLMN, RPAP2
chr1	92940319	92952433	813.2	2.2	GFI1
chr1	92974254	93257961	6218	0.7	EVI5
chr1	93297595	93427079	2678.4	0.7	RPL5, FAM69A, SNORD21, SNORA66
chr1	93544793	93604638	4976.6	2.7	MTF2
chr1	93615300	93646246	865	0.9	TMED5
chr1	93646274	93744287	1976.4	0.7	CCDC18
chr1	93775667	93811368	92.4	0.1	LOC100131564
chr1	93811479	93828148	1087.6	2.1	DR1
chr1	93913689	94020218	5120.2	1.6	FNBP1L
chr1	94027299	94312706	2930	0.3	BCAR3, LOC100129046, MIR760
chr1	94335015	94344762	365	1.2	DNTTIP2
chr1	94350757	94375154	1184.8	1.6	GCLM
chr1	94458395	94586705	4511.6	1.1	ABCA4
chr1	94634464	94703307	1958	0.9	ARHGAP29
chr1	94883934	94984219	2221.6	0.7	ABCD3
chr1	94994733	95007413	29.2	0.1	F3
chr1	95123090	95285837	347.2	0.1	LINC01057, MIR378G
chr1	95285899	95360803	705.2	0.3	SLC44A3
chr1	95362506	95392779	2029.6	2.2	CNN3
chr1	95393585	95428826	63.6	0.1	LOC729970
chr1	95448280	95538507	366.4	0.1	ALG14
chr1	95558074	95712781	1003.6	0.2	TMEM56, TMEM56-RWDD3, LOC101928118, RWDD3
chr1	95940294	95944912	9.8	0.1	FLJ31662
chr1	95975673	95981020	31.2	0.2	LOC100996635
chr1	96457625	96488436	59	0.1	LOC102723661
chr1	96719626	96839681	240.6	0.1	LOC101928241
chr1	97187162	97280605	5273.4	1.8	PTBP2
chr1	97543301	98386615	4880	0.2	DPYD, DPYD-AS1, DPYD-AS2
chr1	98453557	98515249	389.2	0.2	MIR137HG, MIR2682, MIR137
chr1	98676268	98738214	155.6	0.1	LOC729987
chr1	99127237	99226056	400	0.1	SNX7
chr1	99355802	99614408	2834.2	0.4	LPPR5, LOC100129620
chr1	99729849	99775138	3848.2	2.8	LPPR4
chr1	99937977	99953360	24.8	0.1	LOC101928270
chr1	100111432	100231349	2048.6	0.6	PALMD, MIR548D1, MIR548AA1, FRRS1
chr1	100315641	100389579	3259.4	1.4	AGL
chr1	100435346	100492534	1142	0.7	SLC35A3
chr1	100503790	100548929	2577.2	1.9	HIAT1
chr1	100549102	100598651	347.4	0.2	SASS6
chr1	100598707	100643829	2174.4	1.6	TRMT13, LRRC39
chr1	100652479	100715409	969.8	0.5	DBT
chr1	100730299	100758325	811.2	0.9	RTCA-AS1, RTCA, MIR553
chr1	100818024	100985833	2574.8	0.5	CDC14A
chr1	101003729	101007583	2237.2	19	GPR88
chr1	101092607	101112560	48.6	0.1	LINC01349
chr1	101185197	101204601	577	1	VCAM1
chr1	101337929	101360735	401.2	0.6	EXTL2
chr1	101361633	101447311	2029.4	0.8	SLC30A7
chr1	101455181	101491362	695.2	0.6	DPH5
chr1	101491403	101552935	126.2	0.1	LOC102606465
chr1	101700430	101702084	5.6	0.1	LOC101928370
chr1	101702306	101707076	2056.2	14	S1PR1
chr1	101789394	101842869	96.6	0.1	LINC01307, RNU6-31P
chr1	102268124	102462790	3404.8	0.6	OLFM3, DNAJA1P5
chr1	103342024	103574052	3037.6	0.4	COL11A1
chr1	104068579	104122156	333.6	0.2	RNPC3, AMY2B, ACTG1P4
chr1	104615646	104619693	6.4	0.1	LOC100129138
chr1	107599268	107601916	1547.2	19	PRMT6
chr1	107682630	108024475	9707.8	0.9	NTNG1
chr1	108113783	108537229	4501.4	0.3	VAV3, MIR7852, VAV3-AS1
chr1	108677345	108742980	904	0.5	SLC25A24
chr1	109102972	109181949	2138.4	0.9	FAM102B
chr1	109190911	109204148	214.4	0.5	HENMT1
chr1	109234933	109244422	2637.8	9.1	PRPF38B
chr1	109255557	109285367	1116.6	1.2	FNDC7
chr1	109289286	109352148	2679.6	1.4	STXBP3
chr1	109358521	109401146	126.6	0.1	AKNAD1, SPATA42
chr1	109419604	109506121	1672.6	0.6	GPSM2, CLCC1
chr1	109512839	109584850	5654.6	2.6	WDR47
chr1	109606999	109618624	591.4	1.7	TAF13
chr1	109633404	109639554	491.2	2.6	TMEM167B
chr1	109642816	109643234	111.8	8.7	SCARNA2
chr1	109648574	109656479	110.4	0.5	C1orf194
chr1	109656586	109749403	2355	0.8	KIAA1324
chr1	109756516	109780804	2059	2.8	SARS
chr1	109792642	109818378	11350.6	14.4	CELSR2
chr1	109822177	109825790	139.4	1.3	PSRC1
chr1	109834988	109849663	514.6	1.1	MYBPHL
chr1	109852189	109940563	2928.2	1.1	SORT1
chr1	109941654	109969108	3249.4	3.9	PSMA5
chr1	110009101	110024764	1143.4	2.4	SYPL2
chr1	110026562	110035420	3076.8	11.3	ATXN7L2
chr1	110036659	110043063	1868.2	9.5	CYB561D1
chr1	110049447	110052336	2574.2	29	AMIGO1
chr1	110082495	110088455	3659.6	19.9	GPR61
chr1	110091187	110138454	1735.8	1.2	GNAI3
chr1	110141516	110141589	0.2	0.1	MIR197
chr1	110145890	110155705	921.2	3.1	GNAT2
chr1	110162436	110174677	3526	9.4	AMPD2
chr1	110198699	110208123	933.6	3.2	GSTM4
chr1	110210645	110226619	132.6	0.3	GSTM2
chr1	110230419	110236367	95.6	0.5	GSTM1
chr1	110254865	110260890	1593.6	8.6	GSTM5
chr1	110276555	110283660	670.4	3.1	GSTM3
chr1	110292703	110306644	277.4	0.7	EPS8L3
chr1	110453234	110473616	1173.8	1.9	CSF1
chr1	110527388	110566364	3559.2	3	AHCYL1
chr1	110574200	110597263	3101.2	4.4	STRIP1
chr1	110602998	110613322	1389.8	4.4	ALX3
chr1	110625311	110652341	110	0.1	LINC01397
chr1	110655063	110656569	55	1.2	UBL4B
chr1	110693133	110744823	4312.4	2.7	SLC6A17
chr1	110753337	110776674	4011.2	5.6	KCNC4
chr1	110829000	110881793	116.6	0.1	LOC440600
chr1	110881946	110889303	6417.2	28.4	RBM15
chr1	110905474	110933704	881.2	1	SLC16A4
chr1	110943878	110958896	330.4	0.7	LAMTOR5, LAMTOR5-AS1
chr1	110993789	110999976	93.8	0.5	PROK1
chr1	111023389	111033891	30	0.1	CYMP, LOC440602
chr1	111059840	111061797	2196.4	36.3	KCNA10
chr1	111136203	111174096	5548.2	4.8	KCNA2
chr1	111196187	111217655	4393.8	6.7	KCNA3
chr1	111413822	111442558	72	0.1	CD53
chr1	111489813	111506566	1285.6	2.5	LRIF1
chr1	111659955	111727724	4427	2.1	DRAM2, CEPT1
chr1	111728592	111747160	1060.6	1.8	DENND2D
chr1	111770282	111786062	36.8	0.1	CHI3L2
chr1	111823147	111828730	116.6	0.7	CHIAP2
chr1	111833475	111863188	258.8	0.3	CHIA
chr1	111889183	111895639	71	0.4	PIFO
chr1	111927142	111932473	10.8	0.1	PGCP1
chr1	111956938	111970399	373.8	0.9	OVGP1
chr1	111982513	112004525	1059.8	1.6	WDR77, ATP5F1
chr1	112016492	112021134	14	0.1	C1orf162
chr1	112025971	112106625	686.6	0.3	TMIGD3, ADORA3
chr1	112141630	112150940	21.2	0.1	LINC01160
chr1	112162406	112259317	1728.4	0.6	RAP1A
chr1	112264687	112310199	2662.4	1.9	FAM212B, FAM212B-AS1, LOC101928718, DDX20
chr1	112318455	112531777	4994.6	0.8	KCND3, KCND3-IT1, KCND3-AS1
chr1	112533191	112541463	23	0.1	LOC643355
chr1	112938801	113003786	1903.8	1	CTTNBP2NL
chr1	113009164	113063910	1116.6	0.7	WNT2B
chr1	113066142	113162040	2630.4	0.9	ST7L
chr1	113162076	113214241	1442.8	0.9	CAPZA1
chr1	113216935	113243368	4588	5.7	MOV10
chr1	113243750	113250025	1075.6	5.6	RHOC
chr1	113252617	113257950	1380.2	8.4	PPM1J
chr1	113263190	113269856	300	1.5	FAM19A3
chr1	113362792	113393265	52.8	0.1	LINC01356
chr1	113454471	113498975	1000	0.7	SLC16A1, AKR7A2P1
chr1	113499038	113506690	12.8	0.1	SLC16A1-AS1
chr1	113554310	113615724	191.2	0.1	LOC100996251
chr1	113615793	113667824	3475.6	2.2	LRIG2
chr1	113739405	113748875	35.4	0.1	LOC643441
chr1	113933476	114228545	14236.4	1.6	MAGI3
chr1	114239825	114301777	3679.2	1.9	PHTF1
chr1	114304455	114355098	6608.2	4.3	RSBN1
chr1	114355235	114447746	2936	1	AP4B1-AS1, PTPN22, BCL2L15, AP4B1
chr1	114447916	114456708	544	2	DCLRE1B
chr1	114466624	114520491	9723.4	5.9	HIPK1-AS1, HIPK1
chr1	114522014	114524876	1957.4	22.2	OLFML3
chr1	114631915	114696472	3976.6	2	SYT6
chr1	114935400	115053781	5802.4	1.6	TRIM33
chr1	115110182	115124265	219.2	0.5	BCAS2
chr1	115127197	115212732	1265	0.5	DENND2C
chr1	115215721	115238239	2086	3	AMPD1
chr1	115247086	115259515	1303.2	3.4	NRAS
chr1	115259535	115300671	14106	11.1	CSDE1
chr1	115312106	115323308	562.4	1.6	SIKE1
chr1	115397425	115537990	1265	0.3	SYCP1
chr1	115572446	115576930	650	4.7	TSHB
chr1	115590634	115632121	801.8	0.6	TSPAN2
chr1	115828538	115880857	973.2	0.6	NGF
chr1	116184575	116240845	2360.4	1.4	VANGL1
chr1	116242627	116311426	741.6	0.4	CASQ2
chr1	116379000	116383747	453.4	3.1	NHLH2
chr1	116461998	116612675	1713.8	0.4	LOC101928995, LOC101928977, SLC22A15
chr1	116654377	116677861	107.6	0.2	MAB21L3
chr1	116915796	116961244	4510.2	3.2	ATP1A1, ATP1A1-AS1
chr1	116966347	117021448	120.2	0.1	LOC101929023
chr1	117057157	117113715	121.8	0.1	CD58
chr1	117117021	117210377	2286.4	0.8	IGSF3
chr1	117236735	117249225	30.8	0.1	C1orf137
chr1	117297087	117311851	82.8	0.2	CD2
chr1	117452546	117532980	2462.8	1	PTGFRN
chr1	117544373	117602112	402.2	0.2	CD101, LOC101929099
chr1	117602950	117645491	1230.4	0.9	TTF2, MIR942
chr1	117653678	117664411	975	3	TRIM45
chr1	117686210	117753582	388.6	0.2	VTCN1
chr1	117838089	117863958	56	0.1	LINC01525
chr1	117910086	118068320	2746.4	0.6	MAN1A2
chr1	118139455	118148392	19.6	0.1	LOC100996263
chr1	118148605	118171011	2816.2	4.1	FAM46C
chr1	118406108	118472302	2916	1.4	GDAP2
chr1	118472373	118727848	4758.4	0.6	WDR3, SPAG17
chr1	119425667	119532179	3056.8	0.9	TBX15
chr1	119573840	119818596	1518.6	0.2	WARS2, WARS2-IT1, LOC101929147
chr1	119911400	119936753	406.8	0.5	HAO2, HAO2-IT1
chr1	119957555	119965662	28	0.1	HSD3B2
chr1	120049827	120057681	14	0.1	HSD3B1
chr1	120106504	120115199	23	0.1	HSD3BP4
chr1	120162001	120190390	2507	2.9	ZNF697
chr1	120254420	120286849	9265.4	9.3	PHGDH
chr1	120290620	120311555	1083.6	1.7	HMGCS2
chr1	120336642	120354203	45.2	0.1	REG4
chr1	120377389	120387503	22.2	0.1	NBPF7
chr1	120436157	120439147	14.8	0.2	ADAM30
chr1	120454177	120612317	4947.6	1	NOTCH2
chr1	121260911	121313686	105	0.1	EMBP1
chr1	143767145	143767881	14.2	0.6	PPIAL4G
chr1	144146812	146467744	25269.4	0.4	NBPF20, LINC00623, LINC00869, PPIAL4C, PPIAL4A, PFN1P2, NBPF8, NBPF9, LOC653513, PDE4DIP, SEC22B, NOTCH2NL, NBPF25P, NBPF10, LOC101928979, HFE2, TXNIP, POLR3GL, ANKRD34A, LIX1L, RBM8A, GNRHR2, PEX11B, ITGA10, ANKRD35, PIAS3, MIR6736, NUDT17, POLR3C, RNF115, CD160, PDZK1, GPR89A, PDZK1P1, NBPF11, NBPF12
chr1	146556164	146556303	0.6	0.2	RNVU1-8
chr1	146571067	146585928	29.8	0.1	NBPF13P
chr1	146626686	146644168	1035.2	1.9	PRKAB2
chr1	146649431	146651528	42.2	0.7	PDIA3P1
chr1	146655885	146697230	1215	1	FMO5
chr1	146714292	146767447	1127.4	0.7	CHD1L
chr1	146853915	146989699	298.6	0.1	LINC00624
chr1	147013272	147098020	12242	4.7	BCL9
chr1	147119169	147142634	245.8	0.3	ACP6
chr1	147228333	147245466	962.6	1.8	GJA5
chr1	147374947	147381395	1459.8	7.3	GJA8
chr1	147400507	147465753	105.4	0.1	GPR89B
chr1	149754246	149783928	579.2	0.6	HIST2H2BF, FCGR1A
chr1	149784781	149785236	1275.2	90.9	HIST2H3D
chr1	149824182	149824687	0.8	0.1	HIST2H3C, HIST2H3A
chr1	149856011	149858232	73.6	1.1	HIST2H2BE
chr1	149858526	149858961	516	38.3	HIST2H2AC
chr1	149859020	149859466	277	20.2	HIST2H2AB
chr1	149871156	149872348	73.8	2	BOLA1
chr1	149874873	149889434	2947.6	6.6	SV2A
chr1	149895210	149900144	1242.4	8.2	SF3B4
chr1	149900544	149908791	1026.6	4.1	MTMR11
chr1	149912230	149982686	4417.8	2	OTUD7B
chr1	150039351	150117505	3338.2	1.4	VPS45
chr1	150121625	150132260	1914.2	5.8	PLEKHO1
chr1	150190718	150208504	879	1.6	ANP32E
chr1	150230139	150237480	305.8	1.4	CA14
chr1	150237800	150241609	4135.2	35.5	APH1A
chr1	150244688	150253335	65	0.3	C1orf54
chr1	150254944	150259504	383.8	2.7	CIART
chr1	150266263	150281414	178	0.4	MRPS21
chr1	150293929	150325704	2088.2	2.1	PRPF3
chr1	150336588	150449041	8379.4	2.4	RPRD2
chr1	150459841	150480085	595.6	1	TARS2, MIR6878
chr1	150480488	150486265	363.2	2	ECM1
chr1	150488234	150490508	3.8	0.1	FALEC
chr1	150521846	150552214	2349.6	2.5	ADAMTSL4, MIR4257, ADAMTSL4-AS1, MCL1
chr1	150594600	150602098	392.6	1.7	ENSA
chr1	150618702	150669672	1155.6	0.7	GOLPH3L
chr1	150670536	150693364	324.6	0.5	HORMAD1
chr1	150702673	150738433	478.8	0.4	CTSS
chr1	150768685	150780917	522.6	1.4	CTSK
chr1	150782182	150849244	2493.2	1.2	ARNT
chr1	150898816	150937220	5223.2	4.4	SETDB1
chr1	150937650	150947479	979.6	3.2	CERS2
chr1	150954500	150968114	76.4	0.2	ANXA9
chr1	150969302	150980854	529.4	1.5	FAM63A
chr1	150980868	151008189	1112.2	1.3	PRUNE
chr1	151009030	151020076	369.4	1.1	BNIPL
chr1	151020260	151032125	529.2	1.5	C1orf56, CDC42SE1
chr1	151032152	151040973	198.6	0.7	MLLT11
chr1	151043081	151091007	933.2	0.6	GABPB2
chr1	151104164	151119140	2071	4.5	SEMA6C
chr1	151129106	151148547	2845	4.7	TNFAIP8L2-SCNM1, TNFAIP8L2, LYSMD1, SCNM1, TMOD4
chr1	151148777	151162689	795.8	1.9	VPS72
chr1	151171022	151222007	1316.6	0.8	PIP5K1A
chr1	151227198	151239954	837.6	2.1	PSMD4
chr1	151254032	151300191	9123.8	6.4	ZNF687, PI4KB
chr1	151313117	151320367	560.6	2.5	RFX5, GBAT2
chr1	151336779	151345210	1660.2	6.4	SELENBP1
chr1	151372042	151374412	449.4	6.2	PSMB4
chr1	151375201	151431941	7176.8	4.1	POGZ
chr1	151483863	151511167	1770.6	2.1	CGN
chr1	151512782	151556059	1013.8	0.8	TUFT1, MIR554
chr1	151584663	151671559	3788.6	1.4	SNX27
chr1	151672535	151689296	2820.8	5.5	CELF3
chr1	151694014	151702082	97.4	0.4	RIIAD1
chr1	151732120	151743806	780.8	2.2	MRPL9, OAZ3
chr1	151744042	151763010	2336	4	TDRKH
chr1	151772741	151777918	2326.2	14.6	LINGO4
chr1	151778548	151804348	1504.6	1.9	RORC
chr1	151810340	151816641	59.6	0.3	C2CD4D, LOC100132111
chr1	151819578	151826173	206.8	1	THEM5
chr1	151843344	151882361	92.2	0.1	THEM4
chr1	151955387	151966714	352.8	1	S100A10
chr1	152004983	152009511	94	0.7	S100A11
chr1	152056621	152061540	22	0.2	TCHHL1
chr1	152078794	152087930	380.4	1.4	TCHH
chr1	152126072	152131704	50.8	0.3	RPTN
chr1	152184553	152196672	284.8	0.8	HRNR
chr1	152274652	152339168	849.8	0.4	FLG, FLG-AS1, FLG2
chr1	152381720	152386750	27	0.2	CRNN
chr1	152483321	152484653	208	5.1	LCE5A
chr1	152486979	152488481	23.4	0.5	CRCT1
chr1	152538176	152539229	4.8	0.1	LCE3E
chr1	152551861	152552980	3	0.1	LCE3D
chr1	152573139	152573562	37	2.8	LCE3C
chr1	152586288	152586574	98.8	11.2	LCE3B
chr1	152595311	152595579	2.2	0.3	LCE3A
chr1	152635888	152637135	52.2	1.4	LCE2D
chr1	152658600	152659876	3.2	0.1	LCE2B
chr1	152670841	152671918	87.4	2.7	LCE2A
chr1	152681524	152681910	7.6	0.6	LCE4A
chr1	152691999	152692905	304.4	10.9	C1orf68
chr1	152730507	152734529	16.4	0.1	KPRP
chr1	152748849	152749445	88	4.8	LCE1F
chr1	152758754	152760901	168.4	2.6	LCE1E
chr1	152769228	152770657	17.8	0.4	LCE1D
chr1	152777312	152779107	133.6	2.4	LCE1C
chr1	152784448	152785585	39.8	1.1	LCE1B
chr1	152799950	152800573	268.6	14.1	LCE1A
chr1	152815331	152816459	3	0.1	LCE6A
chr1	152850799	152857523	20.6	0.1	SMCP
chr1	152881040	152884362	28.2	0.3	IVL
chr1	152943130	152945049	62.6	1	SPRR4
chr1	152956565	152958290	14.8	0.3	SPRR1A
chr1	152974224	152976332	57.6	0.9	SPRR3
chr1	153003680	153005376	47.2	0.9	SPRR1B
chr1	153012202	153013594	2.6	0.1	SPRR2D
chr1	153084601	153085991	5.2	0.1	SPRR2F
chr1	153122059	153123427	105.6	2.5	SPRR2G
chr1	153146995	153164152	31.2	0.1	LOC101928009
chr1	153175907	153177601	6.8	0.1	LELP1
chr1	153190061	153191793	13.4	0.3	PRR9
chr1	153232180	153234600	62.2	0.8	LOR
chr1	153270339	153283194	68	0.2	PGLYRP3
chr1	153302598	153321317	106.2	0.2	PGLYRP4
chr1	153330331	153333503	33.8	0.3	S100A9
chr1	153346185	153348075	12.6	0.2	S100A12
chr1	153362509	153363664	5.8	0.2	S100A8
chr1	153389001	153395701	10.4	0.1	S100A7A
chr1	153409472	153412503	5.2	0.1	S100A7L2
chr1	153507077	153508717	441.4	8.7	S100A6
chr1	153509624	153514241	298.2	2.1	S100A5
chr1	153516096	153524245	805.4	3.2	S100A4, LOC101928034, S100A3
chr1	153533586	153538306	13.8	0.1	S100A2
chr1	153579368	153585514	169.6	0.9	S100A16
chr1	153586733	153588808	134	2.1	S100A14
chr1	153591277	153618782	4321.8	5.1	S100A13, S100A1, CHTOP
chr1	153631131	153643504	1497	3.9	SNAPIN, ILF2
chr1	153651165	153666468	1995.8	4.2	NPR1, MIR8083
chr1	153700568	153746555	4159.8	2.9	INTS3
chr1	153747769	153752633	619	4.1	SLC27A3
chr1	153766424	153768778	6	0.1	LOC343052
chr1	153777204	153895451	3455.4	1	GATAD2B
chr1	153901978	153919154	4281.6	8.1	DENND4B
chr1	153920149	153931132	3583.4	10.6	CRTC2
chr1	153931576	153950451	1764	3	SLC39A1, MIR6737, CREB3L4, JTB
chr1	153954094	153958853	259.4	1.8	RAB13
chr1	153963240	153964631	48.4	1.1	RPS27
chr1	153965169	154127592	2346.4	0.5	NUP210L
chr1	154127781	154164611	1760.8	1.6	TPM3
chr1	154166142	154166219	81	33.9	MIR190B
chr1	154171563	154178841	102.8	0.5	C1orf189
chr1	154179178	154243986	13709	6.9	C1orf43, UBAP2L
chr1	154245040	154248355	310	3	HAX1
chr1	154293593	154297801	196.6	1.5	AQP10
chr1	154298037	154323780	4847.6	6.1	ATP8B2
chr1	154377670	154441926	311.6	0.2	IL6R
chr1	154451955	154474526	657.4	0.9	SHE
chr1	154474696	154520623	109.8	0.1	TDRD10
chr1	154521052	154531120	2376.8	7.7	UBE2Q1, UBE2Q1-AS1
chr1	154540258	154552353	3003.8	8.1	CHRNB2
chr1	154554535	154600456	1468.8	1	ADAR
chr1	154669943	154842754	6686.4	1.3	KCNN3
chr1	154897209	154909484	320.4	0.9	PMVK
chr1	154916560	154928567	342.6	0.9	PBXIP1
chr1	154929503	154934258	1033	7.1	PYGO2
chr1	154934775	154946959	1443.6	3.8	SHC1
chr1	154947119	154951725	92.6	0.7	CKS1B, MIR4258
chr1	154955771	154965587	965.4	3.2	FLAD1
chr1	154966063	154966791	191.6	8.5	LENEP
chr1	154975107	154991001	5050.6	10.3	ZBTB7B
chr1	154991004	155006257	343.2	0.7	DCST2
chr1	155006283	155042029	1648.4	1.5	DCST1, LOC100505666, ADAM15, EFNA4
chr1	155051349	155060014	2843.2	10.7	EFNA3
chr1	155100350	155107386	572.2	2.7	EFNA1
chr1	155107821	155111334	203.2	1.9	SLC50A1
chr1	155112368	155112996	77.2	4	DPM3
chr1	155141885	155145804	487.4	4	KRTCAP2
chr1	155146264	155157447	3697.8	10.8	TRIM46
chr1	155158301	155162706	140.8	1	MUC1
chr1	155164969	155165063	2.8	1	MIR92B
chr1	155165380	155177772	2934.2	7.7	THBS3
chr1	155178491	155197325	338.6	0.6	MTX1, GBAP1
chr1	155204240	155214653	856	2.7	GBA
chr1	155216997	155225274	1606.2	6.3	FAM189B
chr1	155225771	155232176	721.6	3.7	SCAMP3
chr1	155232660	155243320	2732.2	8.3	CLK2
chr1	155247219	155271225	4922.4	6.7	HCN3, PKLR
chr1	155278540	155300909	1930.8	2.8	FDPS, RUSC1-AS1, RUSC1
chr1	155305053	155533735	14614.2	2.1	ASH1L, MIR555, POU5F1P4, ASH1L-AS1
chr1	155579962	155584758	29.6	0.2	MSTO1, MSTO2P
chr1	155629234	155658823	110.2	0.1	YY1AP1
chr1	155658883	155708800	384.4	0.3	DAP3
chr1	155715560	155829191	2755	0.8	MSTO2P, GON4L
chr1	155829261	155854990	2650	3.4	SYT11
chr1	155867600	155881193	806.8	1.9	RIT1
chr1	155882835	155904233	2723.8	4.1	KIAA0907, SNORA80E, SCARNA4
chr1	155911481	155912625	185	5.2	RXFP4
chr1	155916631	155948336	1706.4	1.8	ARHGEF2, MIR6738
chr1	155978840	155990758	420.6	1.2	SSR2
chr1	156005086	156023616	1302.4	2.3	UBQLN4
chr1	156024518	156028301	878	7.5	LAMTOR2
chr1	156030967	156040295	677.6	2.4	RAB25
chr1	156041805	156051789	2800.8	9.2	MEX3A
chr1	156052338	156109880	2316.6	1.3	LMNA
chr1	156119736	156147542	1100.6	1.3	SEMA4A
chr1	156163724	156182587	1488.2	2.6	SLC25A44
chr1	156182780	156217908	808.2	0.8	PMF1, PMF1-BGLAP, BGLAP, PAQR6
chr1	156219016	156252620	2607.6	2.5	SMG5
chr1	156252705	156262234	260	0.9	TMEM79
chr1	156262479	156265480	268	2.9	GLMP
chr1	156268416	156269428	6.2	0.2	VHLL
chr1	156278753	156316785	2951.6	2.5	CCT3, TSACC
chr1	156338981	156355013	851.6	1.7	RHBG
chr1	156374056	156399184	233	0.3	C1orf61, MIR9-1
chr1	156433514	156470634	3436.6	3	MEF2D
chr1	156495198	156542396	2642.2	1.8	IQGAP3
chr1	156549520	156556562	352.4	1.6	TTC24
chr1	156561559	156564091	257.4	3.3	APOA1BP
chr1	156564101	156571279	243.8	1.1	GPATCH4
chr1	156589087	156595517	619.6	3.1	HAPLN2
chr1	156611741	156629324	1152.2	2.1	BCAN
chr1	156638557	156647189	277.6	1	NES
chr1	156669401	156675608	233.8	1.2	CRABP2
chr1	156691684	156698231	237.8	1.2	ISG20L2
chr1	156698264	156706752	885.2	3.4	RRNAD1
chr1	156707095	156710923	262.8	2.2	MRPL24
chr1	156711900	156722240	2018.6	6.3	HDGF
chr1	156737275	156770609	2266	2.2	PRCC
chr1	156776036	156851642	5028	2.2	SH2D2A, NTRK1, INSRR
chr1	156863524	156886226	1449.6	2.1	PEAR1
chr1	156890425	156902880	727	1.9	LRRC71
chr1	156904633	157015162	3673.2	1.1	ARHGEF11, MIR765
chr1	157061836	157069600	301.4	1.3	ETV3L
chr1	157094460	157108383	1093.8	2.6	ETV3, CYCSP52
chr1	157483168	157522310	86.2	0.1	FCRL5
chr1	157543540	157567870	65.8	0.1	FCRL4
chr1	157647979	157670647	188.6	0.3	FCRL3
chr1	157715524	157746922	102.4	0.1	FCRL2
chr1	157764195	157789940	55.2	0.1	FCRL1
chr1	157800705	157811634	260	0.8	CD5L
chr1	157963064	158070052	3336.4	1	KIRREL
chr1	158101835	158110430	21.6	0.1	LOC646268
chr1	158223928	158228058	18	0.1	CD1A
chr1	158259564	158264564	129.4	0.9	CD1C
chr1	158297741	158301321	12	0.1	CD1B
chr1	158323487	158327343	58.2	0.5	CD1E
chr1	158368313	158369256	21.4	0.7	OR10T2
chr1	158389719	158390656	61.2	2.1	OR10K2
chr1	158435353	158436293	166.8	5.7	OR10K1
chr1	158449669	158450675	17.2	0.5	OR10R2
chr1	158516919	158517895	1022.8	34.1	OR6Y1
chr1	158532442	158533394	843.4	28.8	OR6P1
chr1	158548710	158549689	575.2	19	OR10X1
chr1	158576230	158577170	727.4	25.2	OR10Z1
chr1	158580497	158656506	1685.4	0.7	SPTA1
chr1	158669469	158670442	1037.8	34.7	OR6K2
chr1	158686959	158687905	482.4	16.7	OR6K3
chr1	158724607	158725637	535.2	16.7	OR6K6
chr1	158735535	158736472	506.4	17.7	OR6N1
chr1	158746473	158747425	524.6	17.9	OR6N2
chr1	158801169	158819270	43	0.1	MNDA
chr1	158901338	158946849	87.6	0.1	PYHIN1
chr1	158979683	159024945	76.6	0.1	IFI16
chr1	159032276	159046647	32.6	0.1	AIM2
chr1	159141378	159172932	1240.8	1.3	CADM3, CADM3-AS1
chr1	159173804	159176290	14.4	0.2	ACKR1
chr1	159259505	159278014	88.2	0.2	FCER1A
chr1	159283461	159284449	1309.4	42.9	OR10J3
chr1	159409513	159410600	23.8	0.7	OR10J1
chr1	159504869	159505797	871.8	30.5	OR10J5
chr1	159557617	159558661	3.4	0.1	APCS
chr1	159682080	159684379	87	1.2	CRP
chr1	159750760	159752333	227.8	4.7	DUSP23
chr1	159770302	159786047	50	0.1	FCRL6
chr1	159796480	159832447	1599.4	1.4	SLAMF8, C1orf204, VSIG8
chr1	159842155	159869906	542	0.6	CFAP45, MIR4259
chr1	159887898	159895332	930.2	4.1	TAGLN2
chr1	159896830	159915386	2406.8	4.2	IGSF9
chr1	159921283	159924044	11.8	0.1	SLAMF9
chr1	159931015	159948876	58.4	0.1	LINC01133
chr1	159997463	160001783	1008.6	7.6	PIGM
chr1	160007258	160040051	2531	2.5	KCNJ10
chr1	160051361	160059212	2023.8	8.4	KCNJ9
chr1	160061130	160068618	1287.8	5.6	IGSF8
chr1	160085521	160113374	6234	7.3	ATP1A2
chr1	160121353	160156767	1268.2	1.2	ATP1A4
chr1	160160286	160171676	1475.6	4.2	CASQ1
chr1	160171990	160185166	1486	3.7	LOC729867, PEA15
chr1	160185506	160232350	3060	2.1	DCAF8
chr1	160246600	160254941	307	1.2	PEX19
chr1	160258378	160328742	6960	3.2	COPA, SUMO1P3, NCSTN
chr1	160336862	160342638	692.6	3.9	NHLH1
chr1	160370365	160398468	2350.8	2.7	VANGL2
chr1	160454821	160493052	110.2	0.1	SLAMF6
chr1	160510885	160549306	135.2	0.1	CD84
chr1	160579610	160617101	131.8	0.1	SLAMF1
chr1	160708848	160724608	34.8	0.1	SLAMF7
chr1	160765865	160798045	192.8	0.2	LY9
chr1	160799951	160832692	90	0.1	CD244
chr1	160846331	160854960	555.4	2.1	ITLN1
chr1	160902256	160924589	1236	1.8	LOC101928372, ITLN2
chr1	160965002	160991133	162.2	0.2	F11R
chr1	161007423	161008774	70	1.7	TSTD1
chr1	161009042	161015769	788.8	3.8	USF1
chr1	161016733	161039760	2542.4	3.6	ARHGAP30
chr1	161040782	161059385	2129.8	3.7	PVRL4
chr1	161068152	161070138	391.2	6.4	KLHDC9
chr1	161070347	161102478	5214.4	5.3	PFDN2, NIT1, DEDD
chr1	161123535	161128646	781.4	5	UFC1
chr1	161129255	161135516	4839.8	24.9	USP21
chr1	161136182	161141010	591.2	4	PPOX
chr1	161141101	161147758	1302.4	6.3	B4GALT3
chr1	161159539	161168845	1967.8	6.9	ADAMTS4
chr1	161169106	161184184	1813.6	3.9	NDUFS2
chr1	161185088	161189038	177.4	1.5	FCER1G
chr1	161192084	161193418	7.2	0.2	APOA2
chr1	161195730	161208000	1294.2	3.4	TOMM40L, MIR5187, NR1I3
chr1	161228518	161255240	132.8	0.2	PCP4L1
chr1	161274526	161279762	847.2	5.3	MPZ
chr1	161284167	161337673	456.2	0.3	SDHC, CFAP126
chr1	161475206	161489360	22.4	0.1	FCGR2A
chr1	161494331	161496687	328.6	4.5	HSPA6
chr1	161575850	161578341	11	0.1	HSPA7
chr1	161653496	161655042	158.8	3.3	RPL31P11
chr1	161676763	161684142	166	0.7	FCRLA
chr1	161691335	161697933	604	3	FCRLB
chr1	161719559	161726954	731.6	3.2	DUSP12
chr1	161736035	161933860	1610.8	0.3	ATF6
chr1	161952983	161994255	3195	2.5	OLFML2B
chr1	162039582	162339813	4126.6	0.5	NOS1AP, MIR4654, MIR556
chr1	162343516	162346644	307.2	3.2	C1orf111
chr1	162348697	162356608	616	2.5	C1orf226
chr1	162365057	162381928	181	0.4	SH2D1B
chr1	162466965	162499419	2664.8	2.7	UHMK1
chr1	162531297	162569633	1141.8	1	UAP1
chr1	162602229	162750247	3983.2	0.9	DDR2
chr1	162760493	162782608	145.6	0.2	HSD17B7
chr1	162824088	162838605	26.2	0.1	C1orf110
chr1	163038397	163046592	1073.4	4.2	RGS4
chr1	163112090	163291581	939	0.2	RGS5, LOC101928404
chr1	163291724	163325553	143.8	0.1	NUF2
chr1	164528598	164821060	5219.6	0.6	PBX1, LOC100505795
chr1	165171105	165325952	1953.4	0.4	LMX1A
chr1	165370160	165414592	1554.2	1.1	RXRG
chr1	165446080	165551341	1626.2	0.5	LOC400794, LRRC52
chr1	165600111	165625372	256	0.3	MGST3
chr1	165631450	165667900	721.8	0.6	ALDH9A1
chr1	165667988	165679199	102	0.3	LOC440700
chr1	165693529	165738159	480.6	0.4	TMCO1
chr1	165738167	165744685	15.2	0.1	LOC100147773
chr1	165796733	165880855	2119.8	0.8	UCK2, MIR3658
chr1	166039257	166135958	2819.6	1	FAM78B, MIR921
chr1	166573154	166594473	600.2	0.9	FMO9P
chr1	166808725	166823709	3169	6.9	POGK
chr1	166825750	166845654	848.2	1.4	TADA1
chr1	166882442	166944561	3705.4	1.9	ILDR2
chr1	166944820	166991449	2193.2	1.5	MAEL
chr1	167022074	167059868	103.4	0.1	GPA33
chr1	167064088	167098402	2113.8	2	DUSP27
chr1	167144600	167165042	40.6	0.1	LINC01363
chr1	167190067	167396582	4885.2	0.8	POU2F1
chr1	167399878	167487847	326	0.1	CD247
chr1	167510252	167523056	311	0.8	CREG1
chr1	167599475	167675486	189.6	0.1	RCSD1
chr1	167691188	167761156	321.2	0.2	MPZL1
chr1	167778626	167883464	1827.6	0.6	ADCY10
chr1	167885914	168045083	4821.2	1	MPC2, DCAF6, MIR1255B2
chr1	168048781	168106905	2499.4	1.4	GPR161
chr1	168148084	168171351	1661	2.3	TIPRL
chr1	168195256	168212088	78.6	0.2	SFT2D2
chr1	168214820	168216668	9.2	0.2	ANKRD36BP1
chr1	168250279	168283664	1894.4	1.8	TBX19
chr1	168344763	168344859	0.2	0.1	MIR557
chr1	168369428	168391894	50.6	0.1	LOC100505918
chr1	168433353	168464882	64.8	0.1	LOC101928565
chr1	168545712	168551315	27.4	0.2	XCL1
chr1	168664696	168698442	727.2	0.7	DPT
chr1	168756180	168762126	12.4	0.1	LINC00626
chr1	168873144	169056243	442.6	0.1	LINC00970
chr1	169075948	169429907	3329.6	0.3	ATP1B1, NME7, BLZF1, CCDC181
chr1	169433150	169455208	1373.2	2	SLC19A2
chr1	169481193	169555769	2423.8	1.1	F5
chr1	169558089	169599377	174.8	0.1	SELP
chr1	169659807	169680843	290.2	0.4	SELL
chr1	169691782	169703220	105.4	0.3	SELE
chr1	169761671	169764061	187.2	2.5	METTL18
chr1	169764551	169863100	1717.2	0.6	C1orf112, SCYL3
chr1	169890471	170043879	2053.4	0.4	KIFAP3
chr1	170115189	170136923	1893	2.8	METTL11B, MIR3119-2, MIR3119-1
chr1	170240547	170253349	34.6	0.1	LINC01142
chr1	170430459	170522974	615.8	0.2	LOC101928650, GORAB
chr1	170633314	170708541	2688.4	1.2	PRRX1
chr1	170904613	171033906	376.8	0.1	MROH9
chr1	171060019	171086959	1125.8	1.4	FMO3, MIR1295A, MIR1295B
chr1	171106880	171130702	1048	1.4	FMO6P
chr1	171154348	171181822	256.8	0.3	FMO2
chr1	171217611	171255117	1025.4	0.9	FMO1
chr1	171283323	171311223	612.4	0.7	FMO4, TOP1P1
chr1	171454667	171562650	12419.8	3.7	PRRC2C
chr1	171604558	171621773	695.2	1.3	MYOC
chr1	171669297	171711379	626.4	0.5	VAMP4
chr1	171750762	171766856	1333.8	2.7	METTL13
chr1	171810619	172381857	5823.4	0.3	DNM3, DNM3-IT1, DNM3OS, MIR214, MIR3120, MIR199A2
chr1	172389829	172437969	525.8	0.4	C1orf105, PIGC
chr1	172501490	172580975	3538.2	1.5	SUCO
chr1	172628149	172636012	716.2	3	FASLG
chr1	173010361	173020103	24	0.1	TNFSF18
chr1	173152871	173176452	53.8	0.1	TNFSF4
chr1	173204200	173446294	510.6	0.1	LOC100506023, LOC101928673
chr1	173446487	173457946	1039.4	2.9	PRDX6
chr1	173469605	173572233	344.2	0.1	SLC9C2
chr1	173577476	173639001	549.6	0.3	ANKRD45, LOC730159
chr1	173684081	173755840	4008.8	1.8	KLHL20
chr1	173768689	173793777	1297.6	1.7	CENPL
chr1	173793798	173827682	1744.4	1.7	DARS2
chr1	173832387	173837125	316.4	2.2	GAS5-AS1, GAS5, SNORD81, SNORD47, SNORD80, SNORD79, SNORD78, SNORD44, SNORD77, SNORD76, SNORD75, SNORD74
chr1	173837494	173855774	3113.8	5.5	ZBTB37
chr1	173872943	173886516	1285.8	3.1	SERPINC1
chr1	173900223	173962210	5138	2.7	RC3H1
chr1	174090777	174128425	77.8	0.1	LOC102724601
chr1	174128553	174964445	11395.4	0.4	RABGAP1L, GPR52, LOC101928696
chr1	174968572	174981163	530.2	1.4	CACYBP
chr1	174982095	174992591	573.6	1.8	MRPS14
chr1	175036995	175117202	2269.4	0.9	TNN
chr1	175126124	175162229	112.6	0.1	KIAA0040
chr1	175291936	175712752	5536	0.4	TNR
chr1	175846480	175849600	7	0.1	LOC101928751
chr1	175913963	176176380	10376	1.3	RFWD2, SCARNA3
chr1	176432308	176811970	3948	0.3	PAPPA2
chr1	176826442	177134040	6519.6	0.7	ASTN1, MIR488
chr1	177140525	177251558	4327.4	1.3	BRINP2
chr1	177320723	177335594	39.8	0.1	LOC102724661
chr1	177669660	177679465	25.4	0.1	LOC101928778
chr1	177898243	177939050	1074.2	0.9	SEC16B
chr1	177975276	178007142	128	0.1	LOC730102
chr1	178060644	178448648	12099	1	RASAL2-AS1, RASAL2
chr1	178482213	178492635	204.8	0.6	TEX35
chr1	178511932	178518024	17.2	0.1	C1orf220
chr1	178694283	178890977	4816	0.8	RALGPS2, ANGPTL1
chr1	178995075	179045702	1775.2	1.1	FAM20B
chr1	179051113	179065129	260.8	0.6	TOR3A
chr1	179068463	179198819	6188.8	1.5	ABL2
chr1	179262850	179327814	750.2	0.4	SOAT1
chr1	179334856	179545087	1553.8	0.2	AXDND1, NPHS2
chr1	179560749	179660407	1728.8	0.6	TDRD5
chr1	179712299	179785333	937	0.4	FAM163A
chr1	179809103	179846941	1121	1	TOR1AIP2
chr1	179851178	179889212	827.2	0.7	TOR1AIP1
chr1	179923909	180084015	8953.2	1.8	CEP350
chr1	180123969	180169859	581.2	0.4	QSOX1, FLJ23867
chr1	180199434	180244188	3097.4	2.2	LHX4, LHX4-AS1
chr1	180257353	180472022	767.6	0.1	ACBD6, MIR3121
chr1	180528111	180535654	18.4	0.1	OVAAL
chr1	180601147	180859415	5647.8	0.7	XPR1
chr1	180882314	180915239	183	0.2	KIAA1614
chr1	180941851	180992257	850.6	0.6	STX6
chr1	181002562	181031074	337.6	0.4	MR1
chr1	181057639	181059979	566	7.9	IER5
chr1	181143621	181151342	16.8	0.1	LOC101928973
chr1	181205525	181207740	4.2	0.1	GM140
chr1	181452687	181775921	12421	1.2	CACNA1E
chr1	182023706	182030847	628	2.9	ZNF648
chr1	182173081	182283196	276.2	0.1	LINC01344
chr1	182347229	182361341	1097.4	2.5	GLUL
chr1	182367253	182369751	516.2	6.7	TEDDM1
chr1	182376757	182383948	18.8	0.1	LINC00272
chr1	182419257	182529732	885	0.3	RGSL1
chr1	182542770	182558394	83.4	0.2	RNASEL
chr1	182567759	182573548	265	1.5	RGS16
chr1	182584276	182585764	2.4	0.1	LOC284648
chr1	182615793	182642067	1117.2	1.4	RGS8
chr1	182758585	182799519	708	0.6	NPL
chr1	182808440	182857117	3213.8	2.1	DHX9
chr1	182869001	182922553	639.2	0.4	SHCBP1L
chr1	182992596	183114727	4944.6	1.3	LAMC1
chr1	183155175	183214262	1939	1.1	LAMC2
chr1	183217373	183387634	1577.4	0.3	NMNAT2
chr1	183430012	183441117	26.8	0.1	SMG7-AS1
chr1	183441507	183523328	10474.8	4.2	SMG7
chr1	183524698	183560056	1001.4	0.9	NCF2
chr1	183595329	183605076	2654.6	8.9	ARPC5
chr1	183605183	183897685	3405.4	0.4	RGL1, APOBEC4
chr1	183898797	184006904	2529.4	0.8	COLGALT2
chr1	184020786	184043344	805.8	1.2	TSEN15
chr1	184356151	184598155	1469.4	0.2	C1orf21
chr1	184659626	184724041	3846.6	1.9	EDEM3
chr1	184760160	184943718	1578	0.3	FAM129A
chr1	185014552	185071740	1579.2	0.9	RNF2
chr1	185087219	185260913	2412.4	0.5	TRMT1L, SWT1
chr1	185265523	185286461	6737.8	10.4	IVNS1ABP
chr1	185292980	185304171	20.8	0.1	GS1-279B7.1
chr1	185527513	185597620	136.2	0.1	LINC01350
chr1	185703684	186446655	27916.4	1.2	HMCN1, MIR548F1, RNU6-72P, PRG4, TPR, C1orf27, OCLM, LOC102724919, PDC
chr1	186640945	186649559	865.8	3.3	PTGS2
chr1	186798033	186958113	2189.6	0.4	PLA2G4A
chr1	187061975	187329376	575.4	0.1	LINC01036
chr1	190066798	190446759	4920.2	0.4	BRINP3
chr1	190447391	190450524	95.4	1	LINC01351
chr1	190594021	190770788	296.8	0.1	LOC440704
chr1	192127593	192154945	524.4	0.6	RGS18
chr1	192286123	192336414	829.4	0.5	RGS21
chr1	192544858	192549159	571.4	4.3	RGS1
chr1	192605269	192629440	380.6	0.5	RGS13
chr1	192685459	192685520	1.8	1	MIR4426
chr1	192778170	192781407	559	5.6	RGS2
chr1	192904875	192917387	51.2	0.1	LINC01032
chr1	192981497	193060906	3058.8	1.3	UCHL5, TROVE2
chr1	193065596	193075244	43.8	0.2	GLRX2
chr1	193091089	193223942	5198	1.3	CDC73, MIR1278, B3GALT2
chr1	193273876	193335083	528.4	0.3	LINC01031
chr1	196194911	196577561	4555	0.4	KCNT2, MIR4735
chr1	196621009	196716634	293.8	0.1	CFH
chr1	196743931	196763203	85	0.1	CFHR3
chr1	196788862	196801319	26.4	0.1	CFHR1
chr1	196912935	196928356	239.2	0.5	CFHR2
chr1	196946668	196978803	190.2	0.2	CFHR5
chr1	197008322	197036397	152.4	0.2	F13B
chr1	197053258	197115824	1534.6	0.8	ASPM
chr1	197122815	197169672	3760.2	2.6	ZBTB41
chr1	197170593	197447585	4972.4	0.6	CRB1
chr1	197473880	197744623	1974.8	0.2	DENND1B
chr1	197871683	197876497	89.2	0.6	C1orf53
chr1	197881636	197899273	4690.4	8.7	LHX9
chr1	198126109	198291548	1616.4	0.3	NEK7
chr1	198492353	198510075	105.6	0.2	ATP6V1G3
chr1	198608099	198726605	1361.2	0.4	PTPRC
chr1	198777133	198906558	647.4	0.2	MIR181A1HG, MIR181B1, MIR181A1
chr1	198961719	199045864	150.6	0.1	LINC01222, LINC01221
chr1	199996731	200146550	3882.6	0.8	NR5A2
chr1	200311673	200342920	93.2	0.1	LINC00862
chr1	200374076	200379186	9938.4	63.3	ZNF281
chr1	200520626	200589862	820.2	0.4	KIF14
chr1	200613166	200663378	777	0.5	DDX59, LOC101929224
chr1	200708687	200829835	7327.8	2	CAMSAP2
chr1	200842084	200843306	285.8	7.7	GPR25
chr1	200860628	200884864	626.2	0.8	C1orf106
chr1	200938515	200992828	5009.4	3	KIF21B
chr1	201008641	201081694	6798	3	CACNA1S
chr1	201083082	201084500	36.8	0.8	ASCL5
chr1	201103900	201140710	430.2	0.4	TMEM9
chr1	201159954	201198080	1327.2	1.1	IGFN1
chr1	201252581	201302121	3172.4	2.1	PKP1
chr1	201328137	201346828	712.2	1.2	TNNT2
chr1	201349967	201368669	152.2	0.3	LAD1
chr1	201372896	201390874	456	0.8	TNNI1
chr1	201433413	201438299	664.2	4.4	PHLDA3
chr1	201452659	201476387	830.4	1.1	CSRP1
chr1	201617451	201853422	14765.4	2	NAV1, IPO9-AS1, MIR5191, RNU6-79P, MIR1231, IPO9, MIR6739
chr1	201857798	201861715	923.8	7.7	SHISA4
chr1	201865585	201915716	1867.2	1.2	LMOD1
chr1	201924620	201939789	657.8	1.4	TIMM17A
chr1	201951767	201975275	1677.6	2.3	RNPEP, MIR6740
chr1	201979691	201986315	686.6	3.4	ELF3
chr1	202092030	202098634	1526.6	7.5	GPR37L1
chr1	202102533	202113871	2865.2	8.2	ARL8A
chr1	202116142	202130716	969.6	2.2	PTPN7
chr1	202137180	202158577	147	0.2	PTPRVP
chr1	202163119	202288889	2776	0.7	LGR6
chr1	202300786	202311094	204.4	0.6	UBE2T
chr1	202317831	202557697	3666	0.5	PPP1R12B
chr1	202559726	202679551	1552.2	0.4	SYT2
chr1	202696533	202777549	5306	2.1	KDM5B
chr1	202780075	202781041	4.8	0.2	PCAT6
chr1	202789386	202796341	33	0.2	MGAT4EP
chr1	202830883	202844369	41.2	0.1	LOC148709
chr1	202847411	202858385	684.4	2	RABIF
chr1	202860225	202897772	2060.2	1.8	KLHL12
chr1	202909954	202927700	1336	2.4	ADIPOR1
chr1	202931002	202936404	845.4	5.1	CYB5R1
chr1	202955581	202976393	58.4	0.1	LOC100506747
chr1	202976535	202993197	871.8	1.7	TMEM183A, TMEM183B
chr1	202995650	203047864	5108.2	3.2	PPFIA4
chr1	203052258	203055166	1477.4	16.5	MYOG
chr1	203096837	203136533	3240	2.7	ADORA1
chr1	203136940	203144942	1116	4.5	MYBPH
chr1	203148060	203155922	225.2	0.9	CHI3L1
chr1	203185208	203198860	319.8	0.8	CHIT1
chr1	203256281	203257924	2.4	0.1	LINC01353
chr1	203267887	203274453	14.4	0.1	LINC01136
chr1	203274665	203278729	458.4	3.7	BTG2
chr1	203309750	203320557	1205.2	3.6	FMOD
chr1	203444884	203460479	2007.6	4.2	PRELP
chr1	203463272	203478077	147.4	0.3	OPTC
chr1	203595916	203713209	3284.4	0.9	ATP2B4, SNORA77, LINC00260
chr1	203734285	203745480	59.8	0.2	LAX1
chr1	203764752	203823256	9796.2	5.4	ZC3H11A, ZBED6
chr1	203830714	203840280	130.2	0.4	SNRPE
chr1	204001576	204010392	31.2	0.1	LINC00303
chr1	204042247	204096871	1959.8	1.2	SOX13
chr1	204100190	204121310	1125	1.7	ETNK2, LOC101929441
chr1	204123945	204135465	170.2	0.5	REN
chr1	204159470	204165619	84.4	0.4	KISS1
chr1	204167289	204183220	197.6	0.4	GOLT1A
chr1	204187980	204329057	4923.4	1.1	PLEKHA6
chr1	204337559	204338847	9.6	0.2	LINC00628
chr1	204372493	204380945	865.4	3.3	PPP1R15B
chr1	204391759	204459474	3931.8	1.9	PIK3C2B
chr1	204485508	204527248	1825.4	1.4	MDM4
chr1	204586304	204654597	2693.8	1.3	LRRN2
chr1	204797783	204991950	6095	1	NFASC
chr1	205012341	205047171	2201.4	2.1	CNTN2
chr1	205052258	205053588	95	2.3	TMEM81
chr1	205055271	205091150	7302.6	6.6	RBBP5
chr1	205111632	205180727	3329.8	1.6	DSTYK
chr1	205197039	205242471	2579	1.8	TMCC2
chr1	205271192	205290919	1331.2	2.2	NUAK2
chr1	205305194	205326218	1935.4	3	KLHDC8A
chr1	205342381	205391214	228	0.2	LEMD1-AS1, LEMD1
chr1	205404015	205425214	206.4	0.3	BLACAT1, MIR135B
chr1	205473685	205501921	1421.4	1.6	CDK18
chr1	205538113	205572046	1142.8	1.1	MFSD4
chr1	205577072	205602000	814.4	1.1	ELK4
chr1	205626982	205649630	1507.2	2.2	SLC45A3
chr1	205681948	205719372	666.4	0.6	NUCKS1
chr1	205737115	205744610	520.2	2.2	RAB29
chr1	205758222	205782324	2550.4	3.4	SLC41A1
chr1	205797151	205819276	331.4	0.5	PM20D1
chr1	205882178	205912588	1708	1.8	SLC26A9
chr1	206224284	206231482	702.8	3.2	AVPR1B
chr1	206238873	206288647	95.2	0.1	C1orf186
chr1	206317460	206332104	495.2	1.1	CTSE
chr1	206516201	206637783	4507.6	1.2	SRGAP2C, SRGAP2, SRGAP2D
chr1	206643587	206670223	796.2	1	IKBKE, MIR6769B
chr1	206680864	206762616	1482	0.6	RASSF5
chr1	206764975	206785904	812.2	1.3	EIF2D
chr1	206808882	206822542	1257.4	3	DYRK3
chr1	206858366	206907630	984.8	0.7	MAPKAPK2
chr1	206940949	206945839	101	0.7	IL10
chr1	206972216	207016326	137.8	0.1	IL19
chr1	207039155	207042568	112.8	1.1	IL20
chr1	207070789	207095378	188.2	0.3	IL24, FCMR
chr1	207101868	207119811	355.4	0.6	PIGR
chr1	207131313	207143970	47.2	0.1	FCAMR
chr1	207191867	207206101	336.6	0.8	C1orf116
chr1	207217195	207226325	2488.2	8.9	YOD1
chr1	207226621	207254368	2379.8	2.8	PFKFB2
chr1	207262188	207273337	38.2	0.1	C4BPB
chr1	207277608	207318317	129.8	0.1	C4BPA
chr1	207494818	207534311	81.8	0.1	CD55
chr1	207627646	207663240	298.8	0.3	CR2
chr1	207818459	207897036	125.8	0.1	CR1L
chr1	207925384	207968861	83.6	0.1	CD46
chr1	207975198	207975284	22.8	8.5	MIR29C
chr1	207975789	207975868	77.6	32	MIR29B2
chr1	207991725	207995941	9.2	0.1	LOC148696
chr1	208059884	208084683	689	0.9	CD34
chr1	208195589	208417665	7907.2	1.2	PLXNA2
chr1	209602169	209605892	43.8	0.4	MIR205HG, MIR205
chr1	209757046	209787284	936.6	1	CAMK1G
chr1	209788219	209825820	746	0.6	LAMB3, MIR4260
chr1	209848671	209849735	37.6	1.1	G0S2
chr1	209859526	209908295	238.8	0.2	HSD11B1
chr1	209929378	209958075	719.4	0.8	TRAF3IP3, C1orf74
chr1	209958969	209979520	1275	2	IRF6
chr1	210001313	210030910	1264.8	1.4	DIEXF
chr1	210111520	210337633	5961.4	0.9	SYT14
chr1	210404805	210416440	985.2	2.8	SERTAD4-AS1, SERTAD4
chr1	210501597	210849638	1269.2	0.1	HHAT
chr1	210851658	211307457	6445.8	0.5	KCNH1
chr1	211432709	211489725	5552.2	3.2	RCOR3
chr1	211499958	211548286	854.8	0.6	TRAF5
chr1	211556098	211605877	103.6	0.1	LINC00467
chr1	211649865	211666259	178.6	0.4	RD3
chr1	211748382	211752099	1043.8	9.2	SLC30A1
chr1	211813151	211827963	38.6	0.1	LOC105748977
chr1	211831600	211848972	275.8	0.5	NEK2
chr1	211916800	212004114	1482.2	0.6	LPGAT1
chr1	212113742	212278348	4654.6	0.9	INTS7, DTL, MIR3122
chr1	212386345	212458363	199.8	0.1	LOC101929541
chr1	212458880	212535205	14720.4	6.4	PPP2R5A, SNORA16B
chr1	212537817	212588267	741.4	0.5	TMEM206
chr1	212606230	212619721	269.2	0.7	NENF
chr1	212719037	212729408	34.8	0.1	LOC101929565
chr1	212738677	212794119	967.8	0.6	ATF3
chr1	212797790	212800120	26.6	0.4	FAM71A
chr1	212859760	212873327	100.8	0.2	BATF3
chr1	212899496	212965139	160.4	0.1	NSL1
chr1	212965171	212990167	312	0.4	TATDN3
chr1	213003486	213020991	43.4	0.1	SPATA45
chr1	213031598	213072705	1247.4	1	FLVCR1
chr1	213123863	213164927	1546	1.2	VASH2
chr1	213165525	213189217	1852.6	2.5	ANGEL2
chr1	213224576	213446808	3549.6	0.5	RPS6KC1
chr1	213992985	214159496	416.2	0.1	PROX1-AS1, LINC00538
chr1	214161279	214214847	6584.2	4	PROX1
chr1	214454566	214510477	875.2	0.5	SMYD2
chr1	214522040	214725024	3636.8	0.6	PTPN14
chr1	214776533	214837914	720.4	0.4	CENPF
chr1	215178886	215410436	2529	0.4	KCNK2
chr1	215740736	215795149	1166.4	0.7	KCTD3
chr1	215796237	216596738	6296.2	0.3	USH2A, LOC102723833
chr1	216676589	217311097	4765.8	0.2	ESRRG
chr1	217600336	217804444	1343.4	0.2	GPATCH2
chr1	217804667	218041495	771.8	0.1	SPATA17, SPATA17-AS1
chr1	218066243	218094146	80.8	0.1	LINC00210
chr1	218216848	218232482	35.4	0.1	LOC101929631
chr1	218458630	218511325	173.4	0.1	RRP15
chr1	218517539	219347130	3611.6	0.1	TGFB2-AS1, TGFB2, MIR548F3, TGFB2-OT1, LYPLAL1-AS1
chr1	219347174	219386207	283.2	0.2	LYPLAL1
chr1	220046620	220321383	5769.2	0.7	RNU5F-1, SLC30A10, EPRS, BPNT1, IARS2, MIR215, MIR194-1
chr1	220321611	220445843	4556.8	1.2	RAB3GAP2, MIR664A, SNORA36B, AURKAPS1
chr1	220701526	220837799	3611.4	0.9	MARK1
chr1	220863629	220872499	25.8	0.1	C1orf115
chr1	220921677	220957596	130.6	0.1	2.Mar
chr1	220960040	220987741	109.2	0.1	1.Mar
chr1	221006106	221058400	920.6	0.6	HLX-AS1, HLX
chr1	221503271	221509638	11.4	0.1	C1orf140
chr1	221874763	221915518	2758.8	2.2	DUSP10
chr1	222001009	222014008	25.4	0.1	LOC101929771
chr1	222695603	222721444	1912.6	2.4	HHIPL2
chr1	222731245	222765975	196.6	0.2	TAF1A, TAF1A-AS1
chr1	222791445	222841354	969.6	0.6	MIA3, AIDA
chr1	222841356	222885864	175.8	0.1	AIDA
chr1	222885896	222908538	1909.6	2.7	BROX
chr1	222910559	222924002	38	0.1	FAM177B
chr1	222988432	223179337	2318	0.4	DISP1
chr1	223282749	223316624	215.2	0.2	TLR5
chr1	223394162	223537544	2172.6	0.5	SUSD4
chr1	223566716	223568812	122	1.9	CCDC185
chr1	223714973	223853436	1033.6	0.2	CAPN8
chr1	223889296	223963720	2467.8	1.1	CAPN2
chr1	223967596	224033674	2269.8	1.1	TP53BP2
chr1	224301790	224349749	1664	1.1	FBXO28
chr1	224370911	224381142	813.8	2.6	DEGS1
chr1	224396451	224400981	40	0.3	LOC101927143
chr1	224407316	224517891	2136.8	0.6	LOC101927164, NVL, MIR320B2
chr1	224544514	224567153	696.8	1	CNIH4
chr1	224572846	224622001	3516.6	2.3	WDR26, MIR4742
chr1	224804180	224928249	528	0.1	CNIH3
chr1	225117357	225586996	1327.8	0.1	DNAH14
chr1	225589205	225616557	383	0.5	LBR
chr1	225674535	225840845	4489.2	0.9	ENAH
chr1	225965516	225978168	26.8	0.1	SRP9
chr1	225997777	226070420	2229.4	1	EPHX1, TMEM63A
chr1	226073983	226076846	53	0.6	LEFTY1
chr1	226107578	226112040	864.2	6.3	PYCR2, MIR6741
chr1	226124299	226129083	62	0.4	LEFTY2
chr1	226170404	226187066	198.8	0.4	SDE2
chr1	226250409	226259703	130.8	0.5	H3F3A, H3F3AP4
chr1	226332381	226374423	1898.4	1.5	ACBD3
chr1	226411320	226414756	429	4.1	MIXL1
chr1	226418851	226497449	1228.8	0.5	LIN9
chr1	226548393	226595801	1214.6	0.8	PARP1
chr1	226736502	226796915	1307.2	0.7	C1orf95
chr1	226819392	226926876	2750.6	0.8	ITPKB, ITPKB-IT1
chr1	227058274	227083804	2062.4	2.6	PSEN2
chr1	227127939	227175246	1119.2	0.8	ADCK3
chr1	227177567	227505826	9664.4	1	CDC42BPA
chr1	227751221	227865144	199.8	0.1	ZNF678
chr1	227884734	227885408	7.2	0.4	ZNF847P
chr1	227916241	227968932	569	0.4	LOC100130093, JMJD4, SNAP47
chr1	228003419	228034171	66.8	0.1	PRSS38
chr1	228109166	228135676	1196.8	1.5	WNT9A, MIR5008
chr1	228194724	228248972	1147.2	0.7	WNT3A
chr1	228270362	228286913	2489.8	4.9	ARF1, MIR3620
chr1	228288429	228291163	912.4	10.9	C1orf35
chr1	228294381	228297013	9.2	0.1	MRPL55
chr1	228327786	228336655	27	0.1	GUK1
chr1	228337416	228347527	533.2	1.7	GJC2
chr1	228351788	228353213	2.2	0.1	IBA57-AS1
chr1	228353510	228369958	213	0.4	IBA57
chr1	228391208	228566575	13050.6	2.4	C1orf145, OBSCN
chr1	228581378	228594517	409.6	1	TRIM11, MIR6742
chr1	228595637	228604583	391.8	1.4	TRIM17
chr1	228612547	228613026	330.4	22.3	HIST3H3
chr1	228645066	228645560	9458.8	623.1	HIST3H2A
chr1	228645809	228646259	281.4	20.2	HIST3H2BB
chr1	228649776	228649853	0.4	0.2	MIR4666A
chr1	228675069	228683889	156.2	0.6	RNF187
chr1	228698061	228699989	18.4	0.3	BTNL10
chr1	228780395	228882416	952.6	0.3	RHOU, DUSP5P1, MIR7641-2
chr1	229406810	229441640	538.4	0.5	RAB4A, SPHAR
chr1	229456753	229478688	219.8	0.3	CCSAP
chr1	229566994	229569843	1378.6	15.7	ACTA1
chr1	229577045	229644088	900.4	0.4	NUP133
chr1	229644178	229649834	10.8	0.1	LOC101927478
chr1	229652330	229694442	236.6	0.2	ABCB10
chr1	229728867	229761794	2334.4	2.3	TAF5L
chr1	229761982	229795946	1123	1.1	URB2
chr1	230193537	230417876	1877.6	0.3	GALNT2
chr1	230457393	230561674	2098.2	0.7	PGBD5
chr1	230778203	230829731	641.2	0.4	COG2
chr1	230838273	230850336	64.6	0.2	AGT
chr1	230883131	230937749	529	0.3	CAPN9
chr1	230972866	231005335	2206.2	2.2	C1orf198
chr1	231010593	231014761	9.4	0.1	LOC101927604
chr1	231041988	231114618	1460.8	0.7	TTC13
chr1	231114824	231136479	236.4	0.4	ARV1
chr1	231154705	231175995	358.8	0.6	FAM89A, MIR1182
chr1	231298675	231357314	2253	1.3	TRIM67, LOC149373
chr1	231359510	231413719	599.2	0.4	C1orf131, GNPAT
chr1	231468478	231473618	1086.8	6.9	EXOC8
chr1	231473683	231490773	308.8	0.6	SPRTN
chr1	231499498	231560790	1390	0.7	EGLN1
chr1	231611511	231612271	10.8	0.5	SNRPD2P2
chr1	231664400	232177019	3402.6	0.2	TSNAX-DISC1, TSNAX, LINC00582, DISC1, DISC2, DISC1-IT1
chr1	232533713	232651243	3192.2	0.9	SIPA1L2
chr1	232863001	232878461	42.2	0.1	LOC101927683
chr1	232940639	232946092	51.8	0.3	MAP10
chr1	233086371	233114219	58.4	0.1	NTPCR
chr1	233119883	233431459	2298	0.2	PCNXL2
chr1	233463515	233520894	847.4	0.5	KIAA1804
chr1	233749751	233808258	840.8	0.5	KCNK1, MIR4427
chr1	234040459	234460264	3348.8	0.3	SLC35F3, MIR4671
chr1	234508554	234519795	31.6	0.1	LOC101927765, COA6
chr1	234527060	234614849	363.2	0.1	TARBP1
chr1	234740016	234745271	2239	13.9	IRF2BP2
chr1	234765058	234770526	14.4	0.1	LINC00184
chr1	234782036	234796670	29.4	0.1	LOC101927787
chr1	234859790	234867390	22.4	0.1	LINC01132
chr1	235093091	235099746	20.2	0.1	LOC101927851
chr1	235272659	235292256	266.2	0.4	TOMM20, SNORA14B
chr1	235294499	235324571	127.6	0.1	RBM34
chr1	235330211	235491532	4871.4	1	ARID4B, MIR4753
chr1	235491754	235507844	2649.4	5.3	GGPS1
chr1	235530676	235667781	1517	0.4	TBCE, B3GALNT2
chr1	235676126	236047008	7529.8	0.7	MIR5096, GNG4, LYST, MIR1537
chr1	236139133	236228481	1778.6	0.7	NID1
chr1	236305833	236372209	3631.8	1.8	GPR137B
chr1	236378423	236445339	1371.2	0.7	ERO1B
chr1	236557681	236648008	1003	0.4	EDARADD
chr1	236681515	236767841	1951	0.7	LGALS8, LGALS8-AS1, HEATR1
chr1	236849755	236927927	3895.8	1.6	ACTN2
chr1	236958582	237067281	4090.8	1.2	MTR
chr1	237167404	237167718	0.6	0.1	MT1HL1
chr1	237205703	237997288	14837.8	0.6	RYR2, MIR4428
chr1	238025476	238091619	188.8	0.1	LOC100130331, ZP4
chr1	239792374	240072717	3716.8	0.4	CHRM3, CHRM3-AS2, CHRM3-AS1
chr1	240170825	240176560	17.8	0.1	RPS7P5
chr1	240255186	240638489	5216.4	0.4	FMN2
chr1	240640410	240912217	1629.2	0.2	MIR1273E, GREM2
chr1	240938815	241520530	3659.6	0.2	RGS7, MIR3123
chr1	241660858	241683085	1506.4	2.2	FH
chr1	241695435	241803701	3217.4	1	KMO, OPN3, CHML
chr1	241815581	241965434	888.8	0.2	WDR64
chr1	242011494	242053241	475.2	0.4	EXO1
chr1	242121070	242122364	2.4	0.1	BECN2
chr1	242158793	242162385	15.8	0.2	MAP1LC3C
chr1	242251690	242687998	2844	0.2	PLD5
chr1	243287731	243418708	3040.4	0.8	CEP170
chr1	243419308	244006886	4805	0.3	SDCCAG8, MIR4677, AKT3
chr1	244080705	244210619	329.2	0.1	LOC339529
chr1	244212242	244220780	7904.6	30.1	ZBTB18
chr1	244515938	244552388	142	0.1	C1orf100
chr1	244571795	244615436	1592.4	1.2	ADSS
chr1	244624674	244803662	340	0.1	C1orf101
chr1	244816351	244872336	878.4	0.5	DESI2
chr1	244998640	245010243	27.8	0.1	COX20, HNRNPU-AS1
chr1	245013603	245027827	4885.2	11.2	HNRNPU
chr1	245128507	245288530	499.6	0.1	LOC101928068, EFCAB2
chr1	245318288	245866428	8685.4	0.5	KIF26B
chr1	245912643	246670644	2348.4	0.1	SMYD3
chr1	246679342	246687589	14.8	0.1	LOC255654
chr1	246703864	246729565	63.4	0.1	TFB2M
chr1	246729640	246831884	760.6	0.2	CNST
chr1	246887379	246931440	1506	1.1	SCCPDH
chr1	246952920	246954788	9.2	0.2	LINC01341
chr1	247002403	247094726	482.6	0.2	AHCTF1
chr1	247108850	247242115	544.6	0.1	ZNF695, ZNF670-ZNF695, ZNF670
chr1	247263265	247267674	32	0.2	ZNF669
chr1	247273463	247275719	5.2	0.1	C1orf229
chr1	247285278	247335319	317.4	0.2	ZNF124
chr1	247365270	247365362	0.6	0.2	MIR3916
chr1	247419375	247420447	3.8	0.1	VN1R5
chr1	247463623	247495045	787.8	0.8	ZNF496
chr1	247579459	247612406	1053.8	1	NLRP3
chr1	247614332	247615284	573.8	19.6	OR2B11
chr1	247654371	247655711	38.6	0.9	OR2W5
chr1	247670361	247740992	261.6	0.1	GCSAML, GCSAML-AS1, OR2C3
chr1	247751663	247752615	5.8	0.2	OR2G2
chr1	247768889	247769817	7	0.3	OR2G3
chr1	247835421	247836343	1039.2	37	OR13G1
chr1	247875132	247876057	243.8	8.6	OR6F1
chr1	247920765	247921708	41.2	1.4	OR1C1
chr1	248004231	248005198	294	9.9	OR11L1
chr1	248020502	248043438	281.8	0.4	TRIM58
chr1	248058890	248059833	738.2	25.4	OR2W3
chr1	248100332	248264224	720.2	0.1	OR2L13, OR2L8, OR2AK2, OR2L1P, OR2L5, OR2L2, OR2L3
chr1	248285439	248286082	4.4	0.2	OR2M1P
chr1	248308451	248309388	11.4	0.4	OR2M5
chr1	248343289	248344331	16.8	0.5	OR2M2
chr1	248366371	248367308	2.4	0.1	OR2M3
chr1	248402232	248403166	36.6	1.3	OR2M4
chr1	248457919	248458880	4.8	0.2	OR2T12
chr1	248486933	248487870	22.8	0.8	OR2M7
chr1	248512078	248513015	68	2.4	OR14C36
chr1	248524884	248525929	726	22.5	OR2T4
chr1	248550911	248551836	546.4	19.2	OR2T6
chr1	248569297	248570405	730.2	21.4	OR2T1
chr1	248651891	248652837	5.6	0.2	OR2T5
chr1	248684949	248685898	55.8	1.9	OR2G6
chr1	248756132	248757069	89.4	3.1	OR2T10
chr1	248789480	248790429	46.8	1.6	OR2T11
chr1	248813233	248814185	55.6	1.9	OR2T27
chr1	248844671	248845605	34.4	1.2	OR14I1
chr1	248860364	248862411	5.2	0.1	LOC101928226
chr1	248902718	248903151	2.6	0.2	LYPD8
chr1	249104652	249120154	555.2	1.2	SH3BP5L
chr1	249132378	249143716	58.2	0.2	ZNF672
chr1	249144204	249153315	703.8	2.5	ZNF692
chr1	249200443	249213345	426.8	1.1	PGBD2
chr2	38815	46588	13.8	0.1	FAM110C
chr2	218137	264866	503.8	0.4	SH3YL1
chr2	264870	278282	563.4	1.4	ACP1
chr2	279562	288308	56.8	0.2	FAM150B
chr2	667974	677439	33.6	0.1	TMEM18
chr2	779838	864112	189.6	0.1	LINC01115
chr2	895903	901137	9.4	0.1	LOC101060385
chr2	946555	1371384	1250.6	0.1	SNTG2
chr2	1417234	1546499	384	0.1	TPO
chr2	1635660	1748319	2357.6	0.7	PXDN
chr2	1792886	2335085	7845.8	0.5	MYT1L, MYT1L-AS1
chr2	2898821	3129798	642.8	0.1	LINC01250
chr2	3192742	3381653	965.4	0.2	TSSC1
chr2	3383447	3483342	1669.4	0.5	TRAPPC12
chr2	3501691	3523350	265.6	0.4	ADI1
chr2	3592483	3605961	33.8	0.1	RNASEH1
chr2	3605977	3609340	5.8	0.1	RNASEH1-AS1
chr2	3622854	3628509	23.6	0.1	RPS7
chr2	3642423	3692234	736	0.5	COLEC11
chr2	3705787	3750260	425.4	0.3	ALLC
chr2	3751183	3895000	455.6	0.1	DCDC2C
chr2	4005246	4021622	41.4	0.1	LINC01304
chr2	4675809	4703812	55.4	0.1	LINC01249
chr2	5774274	5831250	117.2	0.1	LINC01248
chr2	5832800	5841517	2356.2	8.9	SOX11
chr2	6072820	6120350	97.4	0.1	LINC01105, MIR7158
chr2	6122111	6128364	12	0.1	LOC400940
chr2	6506143	6515554	23.2	0.1	LINC01247
chr2	6766242	6774838	16	0.1	LINC01246
chr2	6789240	6790651	4	0.1	MIR7515HG, MIR7515
chr2	6869301	6910442	92.4	0.1	LINC00487
chr2	6968686	6980595	49	0.1	NRIR
chr2	6980685	7006766	262.4	0.3	CMPK2
chr2	7017797	7038363	362.2	0.6	RSAD2
chr2	7052408	7184309	999.6	0.2	RNF144A-AS1, RNF144A
chr2	7561393	7590381	56.2	0.1	LOC100506274
chr2	8026899	8039786	28	0.1	LOC101929551
chr2	8062557	8116945	131.2	0.1	LINC00298
chr2	8147902	8468549	760.2	0.1	LINC00299
chr2	8699964	8723922	70.8	0.1	LOC101929567
chr2	8811115	8821993	48.6	0.1	ID2-AS1
chr2	8822114	8824583	1221	16.1	ID2
chr2	8868988	8977755	5940.6	1.8	KIDINS220
chr2	8996702	9143876	1317	0.3	MBOAT2
chr2	9346895	9545812	17063	2.8	ASAP2
chr2	9545816	9563643	143	0.3	ITGB1BP1
chr2	9563667	9613239	2027	1.3	CPSF3
chr2	9614671	9628591	213.6	0.5	IAH1
chr2	9629412	9695917	2084.2	1	ADAM17
chr2	9724097	9771184	4542.6	3.1	YWHAQ
chr2	9983572	10074545	935.8	0.3	TAF1B
chr2	10091793	10142412	2673.8	1.7	GRHL1
chr2	10183683	10194963	765.8	2.2	KLF11
chr2	10196927	10220538	74.2	0.1	CYS1
chr2	10262696	10271546	785.8	2.9	RRM2
chr2	10281510	10351856	165	0.1	C2orf48, MIR4261
chr2	10443031	10567743	12019.6	3.1	HPCAL1
chr2	10580498	10588680	8288.6	32.8	ODC1, SNORA80B
chr2	10589855	10595678	21.6	0.1	LOC101929715
chr2	10710893	10830113	1530.4	0.4	NOL10
chr2	10861776	10978103	2141	0.6	ATP6V1C2, PDIA6
chr2	11052064	11054351	3052	43.3	KCNF1
chr2	11239978	11272302	90.8	0.1	FLJ33534
chr2	11273180	11286916	43.4	0.1	C2orf50
chr2	11295499	11318998	250.4	0.3	PQLC3
chr2	11321779	11484711	6011.4	1.2	ROCK2
[truncated: 17,413 more rows]
