# Supplementary material for: Impact of mouse contamination in genomic profiling of patient-derived models and best practice for robust analysis
Source: Genome Biol. 2019 Nov 11;20:231. doi: 10.1186/s13059-019-1849-2 (PMC6844030; doi:10.1186/s13059-019-1849-2)
Supplement: Supplementary file 3 — Additional file 3. GO annotation analysis. GO annotation analysis of mouse reads aligned on human genome reference. [file 13059_2019_1849_MOESM3_ESM.tsv]

##GO_annotation=statement about the function of a particular gene sets	belong to on of three GO ontologies: molecular function (MF), cellular component (CC) or biological process (BP)
##GO_gene_count=number of gene in Gene Ontology(GO) gene sets
##Avg.RPKM=Average of RPKM(reads per kilobase per million mapped reads) values of genes included in GO annotation
#GO_annotation	GO_gene_count	Avg.RPKM
GO_CHROMATIN_DISASSEMBLY	16	41.975
GO_NUCLEAR_NUCLEOSOME	34	36.21176471
GO_ODORANT_BINDING	80	25.4175
GO_OLFACTORY_RECEPTOR_ACTIVITY	336	22.74136905
GO_DNA_PACKAGING_COMPLEX	89	20.17640449
GO_SENSORY_PERCEPTION_OF_CHEMICAL_STIMULUS	406	19.37758621
GO_CHROMATIN_SILENCING	74	19.15
GO_NEGATIVE_REGULATION_OF_KERATINOCYTE_PROLIFERATION	9	17.73333333
GO_ADRENERGIC_RECEPTOR_ACTIVITY	15	16.76666667
GO_NEGATIVE_REGULATION_OF_GENE_EXPRESSION_EPIGENETIC	90	16.40444444
GO_CATECHOLAMINE_BINDING	14	16.23571429
GO_PONS_DEVELOPMENT	7	16.15714286
GO_SPINAL_CORD_MOTOR_NEURON_CELL_FATE_SPECIFICATION	10	16.15
GO_WNT_ACTIVATED_RECEPTOR_ACTIVITY	20	15.26
GO_NEURON_FATE_SPECIFICATION	26	15.25
GO_CHROMATIN_SILENCING_AT_RDNA	31	15.20322581
GO_DETECTION_OF_STIMULUS	532	15.17236842
GO_POSITIVE_REGULATION_OF_DNA_DAMAGE_RESPONSE_SIGNAL_TRANSDUCTION_BY_P53_CLASS_MEDIATOR	8	14.8625
GO_NEUROPEPTIDE_BINDING	19	14.68421053
GO_G_PROTEIN_COUPLED_RECEPTOR_ACTIVITY	678	14.66858407
GO_G_PROTEIN_COUPLED_AMINE_RECEPTOR_ACTIVITY	47	14.21702128
GO_CHROMATIN_ASSEMBLY_OR_DISASSEMBLY	139	13.93093525
GO_FOREBRAIN_NEURON_FATE_COMMITMENT	11	13.89090909
GO_PROTEIN_DNA_COMPLEX	148	13.64932432
GO_RRNA_CONTAINING_RIBONUCLEOPROTEIN_COMPLEX_EXPORT_FROM_NUCLEUS	9	13.64444444
GO_REGULATION_OF_NOREPINEPHRINE_SECRETION	14	13.37142857
GO_ROSTROCAUDAL_NEURAL_TUBE_PATTERNING	11	13.36363636
GO_ADRENERGIC_RECEPTOR_SIGNALING_PATHWAY	19	13.28421053
GO_DNA_REPLICATION_DEPENDENT_NUCLEOSOME_ORGANIZATION	26	13.16538462
GO_CELLULAR_RESPONSE_TO_UV	59	13.09322034
GO_POSITIVE_REGULATION_OF_EPIDERMAL_CELL_DIFFERENTIATION	16	13.075
GO_SPINAL_CORD_ASSOCIATION_NEURON_DIFFERENTIATION	13	12.86923077
GO_NEGATIVE_REGULATION_OF_OLIGODENDROCYTE_DIFFERENTIATION	12	12.825
GO_CEREBRAL_CORTEX_GABAERGIC_INTERNEURON_DIFFERENTIATION	11	12.64545455
GO_REGULATION_OF_TRANSCRIPTION_INVOLVED_IN_CELL_FATE_COMMITMENT	15	12.64
GO_NEGATIVE_REGULATION_OF_GLIAL_CELL_DIFFERENTIATION	23	12.5
GO_NEURON_FATE_COMMITMENT	60	12.49166667
GO_POSITIVE_REGULATION_OF_SIGNAL_TRANSDUCTION_BY_P53_CLASS_MEDIATOR	13	12.46153846
GO_POSITIVE_REGULATION_OF_EPIDERMAL_GROWTH_FACTOR_ACTIVATED_RECEPTOR_ACTIVITY	9	12.43333333
GO_G_PROTEIN_COUPLED_NEUROTRANSMITTER_RECEPTOR_ACTIVITY	10	12.33
GO_WNT_PROTEIN_BINDING	26	12.26153846
GO_APOPTOTIC_DNA_FRAGMENTATION	13	12.09230769
GO_SPERMATID_NUCLEUS_DIFFERENTIATION	15	12.06666667
GO_PROXIMAL_DISTAL_PATTERN_FORMATION	27	12.01481481
GO_SENSORY_PERCEPTION	768	11.90559896
GO_RAGE_RECEPTOR_BINDING	9	11.77777778
GO_REGULATION_OF_FEEDING_BEHAVIOR	16	11.7125
GO_SEGMENT_SPECIFICATION	15	11.65333333
GO_REGULATION_OF_MESENCHYMAL_CELL_APOPTOTIC_PROCESS	10	11.6
GO_DORSAL_SPINAL_CORD_DEVELOPMENT	19	11.6
GO_REGULATION_OF_WATER_LOSS_VIA_SKIN	15	11.51333333
GO_EPITHELIAL_CELL_FATE_COMMITMENT	13	11.41538462
GO_POLYAMINE_METABOLIC_PROCESS	9	11.35555556
GO_GABAERGIC_NEURON_DIFFERENTIATION	14	11.32142857
GO_REGULATION_OF_GLOMERULUS_DEVELOPMENT	13	11.29230769
GO_TELENCEPHALON_REGIONALIZATION	10	11.27
GO_ADRENERGIC_RECEPTOR_BINDING	16	11.25625
GO_BIOACTIVE_LIPID_RECEPTOR_ACTIVITY	11	11.22727273
GO_PROTEIN_DNA_COMPLEX_SUBUNIT_ORGANIZATION	184	11.0548913
GO_E_BOX_BINDING	30	10.97666667
GO_G_PROTEIN_COUPLED_RECEPTOR_SIGNALING_PATHWAY	947	10.93854277
GO_CELL_FATE_DETERMINATION	39	10.92051282
GO_PROTEIN_HETEROTETRAMERIZATION	33	10.7969697
GO_GANGLION_DEVELOPMENT	12	10.79166667
GO_DNA_LIGATION_INVOLVED_IN_DNA_REPAIR	11	10.76363636
GO_MAMMARY_GLAND_EPITHELIAL_CELL_DIFFERENTIATION	12	10.75833333
GO_AXON_ENSHEATHMENT_IN_CENTRAL_NERVOUS_SYSTEM	9	10.7
GO_MIDDLE_EAR_MORPHOGENESIS	18	10.57777778
GO_AUDITORY_RECEPTOR_CELL_DIFFERENTIATION	22	10.57727273
GO_DNA_BINDING_BENDING	15	10.54
GO_REGULATION_OF_MEGAKARYOCYTE_DIFFERENTIATION	22	10.53181818
GO_FOREBRAIN_REGIONALIZATION	22	10.52727273
GO_DNA_CATABOLIC_PROCESS_ENDONUCLEOLYTIC	16	10.4875
GO_NEGATIVE_REGULATION_OF_SYSTEMIC_ARTERIAL_BLOOD_PRESSURE	11	10.47272727
GO_CELLULAR_RESPONSE_TO_LIGHT_STIMULUS	77	10.47142857
GO_POSITIVE_REGULATION_OF_CAMP_MEDIATED_SIGNALING	6	10.41666667
GO_RETINAL_GANGLION_CELL_AXON_GUIDANCE	16	10.4
GO_RHYTHMIC_BEHAVIOR	17	10.38823529
GO_EMBRYONIC_SKELETAL_JOINT_DEVELOPMENT	12	10.33333333
GO_NEGATIVE_REGULATION_OF_HEMATOPOIETIC_PROGENITOR_CELL_DIFFERENTIATION	19	10.32631579
GO_REGULATION_OF_CELL_PROLIFERATION_INVOLVED_IN_HEART_MORPHOGENESIS	12	10.31666667
GO_RELEASE_OF_CYTOCHROME_C_FROM_MITOCHONDRIA	18	10.13333333
GO_POSITIVE_REGULATION_OF_PROTEIN_EXPORT_FROM_NUCLEUS	15	10.12666667
GO_AMINE_BINDING	9	10.07777778
GO_VENTRICULAR_SEPTUM_MORPHOGENESIS	27	10.07407407
GO_PERIPHERAL_NERVOUS_SYSTEM_NEURON_DIFFERENTIATION	10	10
GO_POSITIVE_REGULATION_OF_INTRACELLULAR_STEROID_HORMONE_RECEPTOR_SIGNALING_PATHWAY	9	9.977777778
GO_GENE_SILENCING	165	9.932121212
GO_INTERMEDIATE_FILAMENT	162	9.931481481
GO_REGULATION_OF_MESONEPHROS_DEVELOPMENT	24	9.925
GO_DEVELOPMENTAL_INDUCTION	24	9.9125
GO_NEUROLOGICAL_SYSTEM_PROCESS	1039	9.889316651
GO_FOUR_WAY_JUNCTION_DNA_BINDING	13	9.876923077
GO_NEGATIVE_REGULATION_OF_MEGAKARYOCYTE_DIFFERENTIATION	13	9.761538462
GO_REGULATION_OF_HEMATOPOIETIC_PROGENITOR_CELL_DIFFERENTIATION	34	9.738235294
GO_POLY_A_BINDING	10	9.71
GO_VENTRAL_SPINAL_CORD_INTERNEURON_DIFFERENTIATION	14	9.707142857
GO_GAP_JUNCTION_CHANNEL_ACTIVITY	14	9.671428571
GO_POSITIVE_REGULATION_OF_MESONEPHROS_DEVELOPMENT	20	9.58
GO_MALE_GERM_CELL_NUCLEUS	12	9.558333333
GO_MRNA_TRANSCRIPTION	16	9.53125
GO_CELL_FATE_SPECIFICATION	62	9.501612903
GO_SIGNALING_RECEPTOR_ACTIVITY	1124	9.499644128
GO_REGULATION_OF_ESTABLISHMENT_OF_PLANAR_POLARITY_INVOLVED_IN_NEURAL_TUBE_CLOSURE	11	9.490909091
GO_VENTRAL_SPINAL_CORD_INTERNEURON_SPECIFICATION	8	9.4375
GO_NEGATIVE_REGULATION_OF_GLIOGENESIS	34	9.423529412
GO_REGULATION_OF_GENE_EXPRESSION_EPIGENETIC	189	9.397883598
GO_AORTA_MORPHOGENESIS	17	9.358823529
GO_NUCLEAR_CHROMATIN	257	9.346692607
GO_NEGATIVE_REGULATION_OF_MULTICELLULAR_ORGANISM_GROWTH	9	9.311111111
GO_V_D_J_RECOMBINATION	14	9.3
GO_NEPHRON_TUBULE_FORMATION	17	9.294117647
GO_SNORNA_METABOLIC_PROCESS	9	9.277777778
GO_DNA_PACKAGING	151	9.209933775
GO_POSITIVE_REGULATION_OF_GENE_EXPRESSION_EPIGENETIC	65	9.201538462
GO_EYELID_DEVELOPMENT_IN_CAMERA_TYPE_EYE	12	9.191666667
GO_APOPTOTIC_NUCLEAR_CHANGES	21	9.180952381
GO_G_PROTEIN_COUPLED_RECEPTOR_INTERNALIZATION	9	9.166666667
GO_REGULATION_OF_DEVELOPMENT_HETEROCHRONIC	11	9.163636364
GO_CONNEXON_COMPLEX	16	9.1375
GO_REGULATION_OF_SKELETAL_MUSCLE_CELL_DIFFERENTIATION	13	9.130769231
GO_EAR_MORPHOGENESIS	103	9.114563107
GO_TROPHECTODERMAL_CELL_DIFFERENTIATION	12	9.108333333
GO_SPINAL_CORD_MOTOR_NEURON_DIFFERENTIATION	29	9.089655172
GO_CREATINE_METABOLIC_PROCESS	8	9.075
GO_GLIAL_CELL_FATE_COMMITMENT	11	9.054545455
GO_POSITIVE_REGULATION_OF_NUCLEASE_ACTIVITY	14	9.028571429
GO_NEUROMUSCULAR_PROCESS_CONTROLLING_BALANCE	46	8.991304348
GO_REGULATION_OF_HEART_MORPHOGENESIS	24	8.9625
GO_REGULATION_OF_EPIDERMAL_CELL_DIFFERENTIATION	37	8.951351351
GO_COCHLEA_MORPHOGENESIS	20	8.925
GO_POSITIVE_REGULATION_OF_EPIDERMIS_DEVELOPMENT	28	8.917857143
GO_NEGATIVE_REGULATION_OF_AMINE_TRANSPORT	23	8.917391304
GO_TYPE_B_PANCREATIC_CELL_DEVELOPMENT	12	8.9
GO_NEGATIVE_REGULATION_OF_ASTROCYTE_DIFFERENTIATION	10	8.9
GO_TEMPERATURE_HOMEOSTASIS	23	8.9
GO_CRANIAL_NERVE_DEVELOPMENT	36	8.897222222
GO_NEGATIVE_REGULATION_OF_SMOOTH_MUSCLE_CONTRACTION	14	8.878571429
GO_EMBRYONIC_SKELETAL_SYSTEM_MORPHOGENESIS	77	8.809090909
GO_CATECHOLAMINE_BIOSYNTHETIC_PROCESS	16	8.7875
GO_PLACENTA_BLOOD_VESSEL_DEVELOPMENT	24	8.770833333
GO_REGULATION_OF_RESPIRATORY_GASEOUS_EXCHANGE_BY_NEUROLOGICAL_SYSTEM_PROCESS	12	8.766666667
GO_OUTFLOW_TRACT_MORPHOGENESIS	51	8.725490196
GO_AUTONOMIC_NERVOUS_SYSTEM_DEVELOPMENT	37	8.724324324
GO_INTERMEDIATE_FILAMENT_CYTOSKELETON	199	8.718592965
GO_CELL_DIFFERENTIATION_IN_SPINAL_CORD	46	8.710869565
GO_SKELETAL_MUSCLE_ADAPTATION	10	8.67
GO_EPITHELIAL_CELL_MATURATION	10	8.67
GO_VENTRAL_SPINAL_CORD_DEVELOPMENT	37	8.643243243
GO_PRE_MRNA_BINDING	22	8.572727273
GO_REGULATION_OF_KERATINOCYTE_PROLIFERATION	22	8.554545455
GO_LABYRINTHINE_LAYER_BLOOD_VESSEL_DEVELOPMENT	17	8.505882353
GO_SYMPATHETIC_NERVOUS_SYSTEM_DEVELOPMENT	18	8.472222222
GO_DNA_LIGATION	15	8.453333333
GO_POSITIVE_REGULATION_OF_METANEPHROS_DEVELOPMENT	12	8.408333333
GO_GERM_CELL_NUCLEUS	16	8.39375
GO_ANTERIOR_POSTERIOR_PATTERN_SPECIFICATION	169	8.365680473
GO_CELLULAR_RESPONSE_TO_RADIATION	118	8.348305085
GO_RESPONSE_TO_DIETARY_EXCESS	20	8.34
GO_SEX_DETERMINATION	19	8.305263158
GO_MATURATION_OF_5_8S_RRNA_FROM_TRICISTRONIC_RRNA_TRANSCRIPT_SSU_RRNA_5_8S_RRNA_LSU_RRNA_	16	8.2875
GO_RECEPTOR_ACTIVITY	1345	8.283420074
GO_PITUITARY_GLAND_DEVELOPMENT	39	8.271794872
GO_RESPONSE_TO_UV	104	8.270192308
GO_BETA_CATENIN_DESTRUCTION_COMPLEX_DISASSEMBLY	19	8.205263158
GO_PRERIBOSOME_LARGE_SUBUNIT_PRECURSOR	17	8.152941176
GO_POSITIVE_REGULATION_OF_TRANSCRIPTION_REGULATORY_REGION_DNA_BINDING	12	8.125
GO_LOOP_OF_HENLE_DEVELOPMENT	9	8.111111111
GO_HINDLIMB_MORPHOGENESIS	35	8.102857143
GO_INNER_EAR_MORPHOGENESIS	85	8.101176471
GO_PROSTATE_GLAND_MORPHOGENESIS	22	8.090909091
GO_RENAL_SYSTEM_VASCULATURE_DEVELOPMENT	15	8.066666667
GO_MUSCLE_CELL_FATE_COMMITMENT	14	8.064285714
GO_REGULATION_OF_CATECHOLAMINE_SECRETION	40	8.0625
GO_REGULATION_OF_ASTROCYTE_DIFFERENTIATION	23	8.060869565
GO_POSITIVE_REGULATION_OF_ASTROCYTE_DIFFERENTIATION	10	8.06
GO_NEGATIVE_REGULATION_OF_CATECHOLAMINE_SECRETION	14	8.057142857
GO_HISTONE_DEUBIQUITINATION	17	8.047058824
GO_EMBRYONIC_SKELETAL_SYSTEM_DEVELOPMENT	103	8.039805825
GO_SPINAL_CORD_DEVELOPMENT	88	7.997727273
GO_SIGNAL_TRANSDUCER_ACTIVITY	1412	7.981798867
GO_POSITIVE_REGULATION_OF_DNA_BINDING	35	7.968571429
GO_SPINAL_CORD_PATTERNING	18	7.955555556
GO_POSITIVE_REGULATION_OF_PRI_MIRNA_TRANSCRIPTION_FROM_RNA_POLYMERASE_II_PROMOTER	9	7.944444444
GO_PROTEIN_REFOLDING	16	7.93125
GO_MRNA_TRANSCRIPTION_FROM_RNA_POLYMERASE_II_PROMOTER	10	7.93
GO_FORELIMB_MORPHOGENESIS	37	7.924324324
GO_PROTEIN_SERINE_THREONINE_KINASE_INHIBITOR_ACTIVITY	25	7.904
GO_G_PROTEIN_COUPLED_PURINERGIC_NUCLEOTIDE_RECEPTOR_SIGNALING_PATHWAY	6	7.9
GO_MESENCHYMAL_TO_EPITHELIAL_TRANSITION	13	7.9
GO_RESPONSE_TO_ACETYLCHOLINE	16	7.8875
GO_REGULATION_OF_MYOBLAST_PROLIFERATION	7	7.885714286
GO_POLY_PYRIMIDINE_TRACT_BINDING	15	7.873333333
GO_SUBPALLIUM_DEVELOPMENT	21	7.871428571
GO_EMBRYONIC_ORGAN_MORPHOGENESIS	249	7.846184739
GO_CLEAVAGE_INVOLVED_IN_RRNA_PROCESSING	16	7.83125
GO_URETER_DEVELOPMENT	9	7.811111111
GO_DELAYED_RECTIFIER_POTASSIUM_CHANNEL_ACTIVITY	35	7.808571429
GO_METANEPHRIC_NEPHRON_MORPHOGENESIS	19	7.8
GO_REGULATION_OF_DNA_DAMAGE_RESPONSE_SIGNAL_TRANSDUCTION_BY_P53_CLASS_MEDIATOR	23	7.8
GO_ENDOCRINE_PANCREAS_DEVELOPMENT	36	7.8
GO_CHEMOATTRACTANT_ACTIVITY	21	7.79047619
GO_REGULATION_OF_INCLUSION_BODY_ASSEMBLY	13	7.784615385
GO_MORPHOGENESIS_OF_AN_EPITHELIAL_FOLD	13	7.753846154
GO_DNA_CATABOLIC_PROCESS	22	7.75
GO_REGULATION_OF_HISTONE_PHOSPHORYLATION	11	7.745454545
GO_DIENCEPHALON_DEVELOPMENT	71	7.743661972
GO_SYSTEM_PROCESS	1511	7.734281933
GO_EMBRYONIC_CAMERA_TYPE_EYE_MORPHOGENESIS	22	7.727272727
GO_POLY_PURINE_TRACT_BINDING	15	7.726666667
GO_REGULATION_OF_OLIGODENDROCYTE_DIFFERENTIATION	26	7.688461538
GO_ADRENAL_GLAND_DEVELOPMENT	22	7.681818182
GO_SEROTONIN_RECEPTOR_ACTIVITY	15	7.68
GO_NEURAL_TUBE_PATTERNING	29	7.672413793
GO_POSITIVE_REGULATION_OF_KIDNEY_DEVELOPMENT	38	7.660526316
GO_NEGATIVE_REGULATION_OF_GLIAL_CELL_PROLIFERATION	10	7.65
GO_FOREBRAIN_GENERATION_OF_NEURONS	61	7.647540984
GO_CHROMATIN	381	7.62152231
GO_APOPTOTIC_PROCESS_INVOLVED_IN_DEVELOPMENT	18	7.605555556
GO_AXON_EXTENSION	31	7.603225806
GO_REGULATION_OF_RESPIRATORY_SYSTEM_PROCESS	14	7.585714286
GO_REGIONALIZATION	267	7.571910112
GO_RESPONSE_TO_MINERALOCORTICOID	32	7.571875
GO_AMYLOID_PRECURSOR_PROTEIN_METABOLIC_PROCESS	10	7.55
GO_THALAMUS_DEVELOPMENT	12	7.55
GO_LATERAL_MESODERM_DEVELOPMENT	9	7.544444444
GO_PROTEIN_HETERODIMERIZATION_ACTIVITY	397	7.530730479
GO_CYCLIC_NUCLEOTIDE_GATED_ION_CHANNEL_ACTIVITY	9	7.511111111
GO_CARDIAC_SEPTUM_MORPHOGENESIS	47	7.504255319
GO_DNA_SECONDARY_STRUCTURE_BINDING	18	7.5
GO_CEREBRAL_CORTEX_NEURON_DIFFERENTIATION	21	7.49047619
GO_HISTONE_H3_K4_TRIMETHYLATION	10	7.49
GO_PRIMITIVE_STREAK_FORMATION	10	7.48
GO_CELLULAR_RESPONSE_TO_ESTRADIOL_STIMULUS	26	7.473076923
GO_REGULATION_OF_SKELETAL_MUSCLE_TISSUE_DEVELOPMENT	45	7.466666667
GO_GAP_JUNCTION	24	7.466666667
GO_REGULATION_OF_ORGAN_FORMATION	28	7.457142857
GO_MESONEPHRIC_TUBULE_MORPHOGENESIS	52	7.423076923
GO_PROTEIN_IMPORT_INTO_NUCLEUS_TRANSLOCATION	25	7.412
GO_PARASYMPATHETIC_NERVOUS_SYSTEM_DEVELOPMENT	15	7.406666667
GO_REGULATION_OF_RESPIRATORY_GASEOUS_EXCHANGE	19	7.384210526
GO_INHIBITORY_SYNAPSE	10	7.37
GO_REGULATION_OF_PEROXISOME_PROLIFERATOR_ACTIVATED_RECEPTOR_SIGNALING_PATHWAY	11	7.363636364
GO_SKELETAL_MUSCLE_TISSUE_REGENERATION	22	7.359090909
GO_DNA_CONFORMATION_CHANGE	217	7.344239631
GO_MECHANORECEPTOR_DIFFERENTIATION	43	7.344186047
GO_TRANSCRIPTION_FACTOR_ACTIVITY_RNA_POLYMERASE_II_DISTAL_ENHANCER_SEQUENCE_SPECIFIC_BINDING	77	7.337662338
GO_CELL_MIGRATION_INVOLVED_IN_HEART_DEVELOPMENT	12	7.333333333
GO_REGULATION_OF_CELL_PROLIFERATION_INVOLVED_IN_KIDNEY_DEVELOPMENT	12	7.316666667
GO_NEGATIVE_REGULATION_OF_BEHAVIOR	12	7.308333333
GO_NEGATIVE_REGULATION_OF_EPIDERMAL_CELL_DIFFERENTIATION	11	7.3
GO_PEPTIDE_HORMONE_BINDING	33	7.290909091
GO_SMOOTH_MUSCLE_CELL_DIFFERENTIATION	25	7.284
GO_CELLULAR_RESPONSE_TO_LITHIUM_ION	15	7.273333333
GO_VIRAL_GENOME_REPLICATION	16	7.25625
GO_NEGATIVE_REGULATION_OF_MUSCLE_CONTRACTION	21	7.242857143
GO_REGULATION_OF_GLIAL_CELL_DIFFERENTIATION	53	7.21509434
GO_ENDOCRINE_SYSTEM_DEVELOPMENT	114	7.2
GO_ADENYLATE_CYCLASE_MODULATING_G_PROTEIN_COUPLED_RECEPTOR_SIGNALING_PATHWAY	125	7.1944
GO_OLIGODENDROCYTE_DEVELOPMENT	30	7.186666667
GO_DORSAL_VENTRAL_PATTERN_FORMATION	78	7.167948718
GO_ADENOHYPOPHYSIS_DEVELOPMENT	12	7.166666667
GO_GLANDULAR_EPITHELIAL_CELL_DEVELOPMENT	16	7.15625
GO_G_PROTEIN_COUPLED_RECEPTOR_SIGNALING_PATHWAY_COUPLED_TO_CYCLIC_NUCLEOTIDE_SECOND_MESSENGER	152	7.151973684
GO_AXONAL_FASCICULATION	18	7.138888889
GO_ACTIVATION_OF_PROTEIN_KINASE_B_ACTIVITY	18	7.127777778
GO_POSITIVE_REGULATION_OF_ERYTHROCYTE_DIFFERENTIATION	21	7.123809524
GO_NEGATIVE_REGULATION_OF_PATHWAY_RESTRICTED_SMAD_PROTEIN_PHOSPHORYLATION	9	7.122222222
GO_NOSE_DEVELOPMENT	14	7.1
GO_NEGATIVE_REGULATION_OF_RECEPTOR_BINDING	9	7.1
GO_HAIR_CELL_DIFFERENTIATION	28	7.089285714
GO_NEUROEPITHELIAL_CELL_DIFFERENTIATION	54	7.087037037
GO_NUCLEAR_CHROMOSOME	445	7.084044944
GO_REGULATION_OF_BEHAVIOR	54	7.07962963
GO_DOPAMINERGIC_NEURON_DIFFERENTIATION	25	7.076
GO_EAR_DEVELOPMENT	179	7.053072626
GO_MACROMOLECULAR_COMPLEX_DISASSEMBLY	157	7.051592357
GO_MACROPHAGE_DIFFERENTIATION	17	7.041176471
GO_NEGATIVE_REGULATION_OF_CYCLIC_NUCLEOTIDE_METABOLIC_PROCESS	35	7.028571429
GO_SOMITE_DEVELOPMENT	72	7.027777778
GO_PRP19_COMPLEX	11	7.027272727
GO_NOTCH_RECEPTOR_PROCESSING	14	7.021428571
GO_POSITIVE_REGULATION_OF_GLIAL_CELL_DIFFERENTIATION	28	7.017857143
GO_POSITIVE_REGULATION_OF_SYNAPSE_MATURATION	7	7.014285714
GO_HIPPOCAMPUS_DEVELOPMENT	66	7.009090909
GO_METANEPHRIC_EPITHELIUM_DEVELOPMENT	17	7
GO_EMBRYONIC_FORELIMB_MORPHOGENESIS	29	6.982758621
GO_ARTERY_MORPHOGENESIS	44	6.975
GO_ENTEROENDOCRINE_CELL_DIFFERENTIATION	17	6.941176471
GO_BHLH_TRANSCRIPTION_FACTOR_BINDING	22	6.940909091
GO_MORPHOGENESIS_OF_AN_ENDOTHELIUM	13	6.938461538
GO_PANCREAS_DEVELOPMENT	64	6.9359375
GO_REGULATION_OF_EPIDERMIS_DEVELOPMENT	55	6.932727273
GO_ADAPTATION_OF_SIGNALING_PATHWAY	16	6.93125
GO_MESODERMAL_CELL_FATE_COMMITMENT	11	6.918181818
GO_REGULATION_OF_SKELETAL_MUSCLE_CELL_PROLIFERATION	10	6.9
GO_NEGATIVE_REGULATION_OF_CARTILAGE_DEVELOPMENT	23	6.865217391
GO_REGULATION_OF_CELL_FATE_COMMITMENT	25	6.864
GO_POSITIVE_REGULATION_OF_BONE_REMODELING	10	6.86
GO_TRANSCRIPTIONAL_ACTIVATOR_ACTIVITY_RNA_POLYMERASE_II_CORE_PROMOTER_PROXIMAL_REGION_SEQUENCE_SPECIFIC_BINDING	199	6.858291457
GO_LIMBIC_SYSTEM_DEVELOPMENT	91	6.856043956
GO_CANONICAL_WNT_SIGNALING_PATHWAY	88	6.840909091
GO_NEGATIVE_REGULATION_OF_MRNA_SPLICING_VIA_SPLICEOSOME	16	6.83125
GO_THYROID_HORMONE_GENERATION	10	6.83
GO_MAMMARY_GLAND_LOBULE_DEVELOPMENT	14	6.828571429
GO_AMINE_BIOSYNTHETIC_PROCESS	16	6.825
GO_NUCLEAR_LOCALIZATION_SEQUENCE_BINDING	18	6.822222222
GO_POSITIVE_REGULATION_OF_SYNAPSE_ASSEMBLY	40	6.8075
GO_ADENYLATE_CYCLASE_INHIBITING_G_PROTEIN_COUPLED_RECEPTOR_SIGNALING_PATHWAY	57	6.792982456
GO_PERIPHERAL_NERVOUS_SYSTEM_DEVELOPMENT	59	6.791525424
GO_METANEPHROS_MORPHOGENESIS	26	6.788461538
GO_CELL_FATE_COMMITMENT	206	6.784951456
GO_CELLULAR_COMPONENT_MAINTENANCE	16	6.78125
GO_MOTOR_NEURON_AXON_GUIDANCE	26	6.780769231
GO_TRANSCRIPTIONAL_REPRESSOR_ACTIVITY_RNA_POLYMERASE_II_ACTIVATING_TRANSCRIPTION_FACTOR_BINDING	47	6.763829787
GO_NEGATIVE_REGULATION_OF_NOTCH_SIGNALING_PATHWAY	23	6.752173913
GO_THYMOCYTE_AGGREGATION	42	6.742857143
GO_METANEPHRIC_NEPHRON_DEVELOPMENT	29	6.737931034
GO_ENDOCARDIAL_CUSHION_MORPHOGENESIS	19	6.736842105
GO_COCHLEA_DEVELOPMENT	36	6.708333333
GO_LUNG_MORPHOGENESIS	41	6.702439024
GO_NOTOCHORD_DEVELOPMENT	17	6.694117647
GO_REGULATION_OF_CELL_FATE_SPECIFICATION	12	6.691666667
GO_NOTCH_SIGNALING_PATHWAY	99	6.688888889
GO_TELOMERE_CAPPING	23	6.686956522
GO_BODY_MORPHOGENESIS	34	6.685294118
GO_EMBRYONIC_CRANIAL_SKELETON_MORPHOGENESIS	40	6.68
GO_NEUROMUSCULAR_PROCESS	87	6.666666667
GO_NERVE_DEVELOPMENT	59	6.661016949
GO_KIDNEY_MORPHOGENESIS	79	6.651898734
GO_RENAL_TUBULE_DEVELOPMENT	76	6.630263158
GO_POSITIVE_REGULATION_OF_CELL_FATE_COMMITMENT	10	6.63
GO_THYROID_GLAND_DEVELOPMENT	21	6.628571429
GO_REGULATION_OF_KIDNEY_DEVELOPMENT	52	6.625
GO_WIDE_PORE_CHANNEL_ACTIVITY	21	6.60952381
GO_NEGATIVE_REGULATION_OF_HEART_GROWTH	11	6.609090909
GO_POSITIVE_REGULATION_OF_MRNA_SPLICING_VIA_SPLICEOSOME	12	6.608333333
GO_PATTERN_SPECIFICATION_PROCESS	362	6.604143646
GO_EMBRYONIC_ORGAN_DEVELOPMENT	366	6.601912568
GO_NEGATIVE_REGULATION_OF_CELL_AGING	11	6.590909091
GO_TRANSCRIPTION_FACTOR_ACTIVITY_RNA_POLYMERASE_II_CORE_PROMOTER_PROXIMAL_REGION_SEQUENCE_SPECIFIC_BINDING	290	6.587931034
GO_REGULATION_OF_NUCLEAR_TRANSCRIBED_MRNA_POLY_A_TAIL_SHORTENING	8	6.5875
GO_CEREBRAL_CORTEX_RADIALLY_ORIENTED_CELL_MIGRATION	23	6.582608696
GO_RESPONSE_TO_LITHIUM_ION	24	6.575
GO_REGULATION_OF_PROTEIN_EXPORT_FROM_NUCLEUS	27	6.57037037
GO_PHARYNGEAL_SYSTEM_DEVELOPMENT	15	6.56
GO_METANEPHROS_DEVELOPMENT	75	6.554666667
GO_POSITIVE_REGULATION_OF_CELL_CYCLE_ARREST	71	6.553521127
GO_TRANSCRIPTIONAL_ACTIVATOR_ACTIVITY_RNA_POLYMERASE_II_TRANSCRIPTION_REGULATORY_REGION_SEQUENCE_SPECIFIC_BINDING	282	6.543617021
GO_GTP_DEPENDENT_PROTEIN_BINDING	15	6.54
GO_REGULATION_OF_FIBROBLAST_GROWTH_FACTOR_RECEPTOR_SIGNALING_PATHWAY	19	6.521052632
GO_POSITIVE_REGULATION_OF_EMBRYONIC_DEVELOPMENT	28	6.507142857
GO_CELL_DIFFERENTIATION_IN_HINDBRAIN	19	6.5
GO_POSITIVE_REGULATION_OF_SKELETAL_MUSCLE_TISSUE_DEVELOPMENT	25	6.496
GO_NEGATIVE_REGULATION_OF_OSTEOBLAST_DIFFERENTIATION	34	6.491176471
GO_POSITIVE_REGULATION_OF_THYMOCYTE_AGGREGATION	9	6.488888889
GO_BRANCHING_INVOLVED_IN_URETERIC_BUD_MORPHOGENESIS	43	6.486046512
GO_POSITIVE_REGULATION_OF_MRNA_3_END_PROCESSING	13	6.476923077
GO_SEGMENTATION	83	6.475903614
GO_LEFT_RIGHT_AXIS_SPECIFICATION	10	6.47
GO_HYPOTHALAMUS_DEVELOPMENT	21	6.461904762
GO_REGULATION_OF_MORPHOGENESIS_OF_A_BRANCHING_STRUCTURE	50	6.438
GO_EMBRYONIC_VISCEROCRANIUM_MORPHOGENESIS	8	6.4375
GO_RNA_POLYMERASE_II_CORE_PROMOTER_SEQUENCE_SPECIFIC_DNA_BINDING	47	6.434042553
GO_RESPONSE_TO_COLD	35	6.428571429
GO_SAGA_TYPE_COMPLEX	24	6.420833333
GO_METANEPHRIC_RENAL_VESICLE_MORPHOGENESIS	10	6.42
GO_POSITIVE_REGULATION_OF_MRNA_PROCESSING	27	6.414814815
GO_REGULATION_OF_METANEPHROS_DEVELOPMENT	21	6.40952381
GO_MALE_MEIOSIS_I	14	6.407142857
GO_TRANSCRIPTIONAL_REPRESSOR_ACTIVITY_RNA_POLYMERASE_II_CORE_PROMOTER_PROXIMAL_REGION_SEQUENCE_SPECIFIC_BINDING	94	6.406382979
GO_GLANDULAR_EPITHELIAL_CELL_DIFFERENTIATION	35	6.394285714
GO_REGULATION_OF_NUCLEASE_ACTIVITY	22	6.390909091
GO_REGULATION_OF_PROTEIN_INSERTION_INTO_MITOCHONDRIAL_MEMBRANE_INVOLVED_IN_APOPTOTIC_SIGNALING_PATHWAY	26	6.384615385
GO_REGULATION_OF_NUCLEAR_TRANSCRIBED_MRNA_CATABOLIC_PROCESS_DEADENYLATION_DEPENDENT_DECAY	12	6.375
GO_REGULATION_OF_EPIDERMAL_GROWTH_FACTOR_ACTIVATED_RECEPTOR_ACTIVITY	20	6.37
GO_HINDBRAIN_DEVELOPMENT	122	6.363114754
GO_FEAR_RESPONSE	27	6.362962963
GO_CARTILAGE_MORPHOGENESIS	10	6.35
GO_CHROMATIN_ORGANIZATION	549	6.345537341
GO_POSITIVE_REGULATION_OF_MYOBLAST_DIFFERENTIATION	18	6.344444444
GO_SENSORY_ORGAN_MORPHOGENESIS	215	6.34372093
GO_REGULATION_OF_OSTEOBLAST_DIFFERENTIATION	97	6.343298969
GO_VASODILATION	23	6.27826087
GO_REGULATION_OF_MRNA_SPLICING_VIA_SPLICEOSOME	55	6.276363636
GO_EMBRYONIC_HEART_TUBE_DEVELOPMENT	65	6.272307692
GO_ATRIOVENTRICULAR_VALVE_MORPHOGENESIS	15	6.26
GO_THIOESTERASE_BINDING	13	6.253846154
GO_REGULATION_OF_CYCLIN_DEPENDENT_PROTEIN_KINASE_ACTIVITY	79	6.213924051
GO_SOMITOGENESIS	59	6.213559322
GO_CHROMATIN_DNA_BINDING	74	6.204054054
GO_NEURON_PROJECTION_EXTENSION	45	6.202222222
GO_TELENCEPHALON_GLIAL_CELL_MIGRATION	14	6.2
GO_CENTRAL_NERVOUS_SYSTEM_NEURON_DIFFERENTIATION	151	6.198013245
GO_MESENCHYME_MORPHOGENESIS	32	6.19375
GO_INFLAMMATORY_RESPONSE_TO_ANTIGENIC_STIMULUS	24	6.191666667
GO_NON_CANONICAL_WNT_SIGNALING_PATHWAY	129	6.190697674
GO_OLIGODENDROCYTE_DIFFERENTIATION	54	6.183333333
GO_LENS_MORPHOGENESIS_IN_CAMERA_TYPE_EYE	15	6.18
GO_DNA_REPLICATION_FACTOR_A_COMPLEX	12	6.175
GO_SPHINGOLIPID_MEDIATED_SIGNALING_PATHWAY	9	6.166666667
GO_CARDIAC_CHAMBER_FORMATION	10	6.16
GO_SARCOMERE_ORGANIZATION	22	6.159090909
GO_BROWN_FAT_CELL_DIFFERENTIATION	26	6.157692308
GO_NITROGEN_CYCLE_METABOLIC_PROCESS	14	6.15
GO_HORMONE_BINDING	57	6.147368421
GO_ENDOCARDIAL_CUSHION_DEVELOPMENT	29	6.144827586
GO_RESPIRATORY_SYSTEM_PROCESS	12	6.141666667
GO_REGULATION_OF_GENE_SILENCING	46	6.141304348
GO_HMG_BOX_DOMAIN_BINDING	17	6.141176471
GO_GENE_SILENCING_BY_RNA	110	6.14
GO_REGULATION_OF_SYNAPSE_ASSEMBLY	58	6.132758621
GO_NEPHRON_EPITHELIUM_DEVELOPMENT	87	6.11954023
GO_FILOPODIUM_MEMBRANE	16	6.11875
GO_NEGATIVE_REGULATION_OF_MUSCLE_TISSUE_DEVELOPMENT	33	6.103030303
GO_STRUCTURE_SPECIFIC_DNA_BINDING	105	6.098095238
GO_POSITIVE_REGULATION_OF_CHONDROCYTE_DIFFERENTIATION	17	6.094117647
GO_NEGATIVE_REGULATION_OF_RECEPTOR_MEDIATED_ENDOCYTOSIS	13	6.092307692
GO_POSITIVE_REGULATION_OF_TOR_SIGNALING	23	6.091304348
GO_NEGATIVE_REGULATION_OF_BMP_SIGNALING_PATHWAY	37	6.086486486
GO_CYTOPLASMIC_STRESS_GRANULE	27	6.085185185
GO_EMBRYONIC_MORPHOGENESIS	478	6.082008368
GO_NEGATIVE_REGULATION_OF_EPIDERMIS_DEVELOPMENT	14	6.078571429
GO_PRC1_COMPLEX	9	6.077777778
GO_REGULATION_OF_ERYTHROCYTE_DIFFERENTIATION	33	6.075757576
GO_REGULATION_OF_BMP_SIGNALING_PATHWAY	70	6.067142857
GO_ALTERNATIVE_MRNA_SPLICING_VIA_SPLICEOSOME	9	6.066666667
GO_NEURAL_PRECURSOR_CELL_PROLIFERATION	63	6.066666667
GO_SMOOTH_MUSCLE_TISSUE_DEVELOPMENT	15	6.06
GO_SODIUM_ION_HOMEOSTASIS	27	6.059259259
GO_EMBRYONIC_DIGIT_MORPHOGENESIS	55	6.056363636
GO_AORTA_DEVELOPMENT	35	6.054285714
GO_ASTROCYTE_DEVELOPMENT	15	6.053333333
GO_REGULATION_OF_MAMMARY_GLAND_EPITHELIAL_CELL_PROLIFERATION	14	6.05
GO_DNA_DIRECTED_RNA_POLYMERASE_II_CORE_COMPLEX	10	6.05
GO_METENCEPHALON_DEVELOPMENT	90	6.048888889
GO_ESTABLISHMENT_OF_EPITHELIAL_CELL_POLARITY	21	6.042857143
GO_CRANIOFACIAL_SUTURE_MORPHOGENESIS	13	6.038461538
GO_REGULATION_OF_AMINE_TRANSPORT	67	6.035820896
GO_DENTATE_GYRUS_DEVELOPMENT	13	6.030769231
GO_REGULATION_OF_RNA_SPLICING	82	6.030487805
GO_REGULATION_OF_CELL_CYCLE_ARREST	88	6.029545455
GO_ENTRAINMENT_OF_CIRCADIAN_CLOCK	22	6.027272727
GO_MAP_KINASE_PHOSPHATASE_ACTIVITY	13	6.023076923
GO_SKELETAL_SYSTEM_MORPHOGENESIS	175	6.019428571
GO_REGULATION_OF_INTRACELLULAR_ESTROGEN_RECEPTOR_SIGNALING_PATHWAY	16	6.01875
GO_RESPONSE_TO_CORTICOSTERONE	25	6.016
GO_POSITIVE_REGULATION_OF_EPITHELIAL_CELL_DIFFERENTIATION	50	6.008
GO_NEGATIVE_REGULATION_OF_MRNA_METABOLIC_PROCESS	30	6.003333333
GO_POSITIVE_REGULATION_OF_DNA_TEMPLATED_TRANSCRIPTION_INITIATION	21	6
GO_REGULATION_OF_MRNA_3_END_PROCESSING	22	6
GO_POSITIVE_REGULATION_OF_CARTILAGE_DEVELOPMENT	27	6
GO_TRANSCRIPTION_COFACTOR_BINDING	20	6
GO_MIDBRAIN_DEVELOPMENT	77	5.993506494
GO_TRANSCRIPTIONAL_REPRESSOR_ACTIVITY_RNA_POLYMERASE_II_TRANSCRIPTION_FACTOR_BINDING	74	5.990540541
GO_POSITIVE_CHEMOTAXIS	30	5.99
GO_POSITIVE_REGULATION_OF_BMP_SIGNALING_PATHWAY	29	5.989655172
GO_SOMATIC_STEM_CELL_POPULATION_MAINTENANCE	54	5.983333333
GO_SINGLE_STRANDED_RNA_BINDING	56	5.980357143
GO_OSTEOBLAST_DEVELOPMENT	15	5.98
GO_ANATOMICAL_STRUCTURE_MATURATION	34	5.979411765
GO_INNATE_IMMUNE_RESPONSE_IN_MUCOSA	18	5.977777778
GO_WHITE_FAT_CELL_DIFFERENTIATION	12	5.975
GO_POSITIVE_REGULATION_OF_NOTCH_SIGNALING_PATHWAY	33	5.972727273
GO_INTRACELLULAR_ESTROGEN_RECEPTOR_SIGNALING_PATHWAY	14	5.971428571
GO_ADENYLATE_CYCLASE_ACTIVATING_G_PROTEIN_COUPLED_RECEPTOR_SIGNALING_PATHWAY	63	5.966666667
GO_RNA_POLYMERASE_II_TRANSCRIPTION_FACTOR_ACTIVITY_SEQUENCE_SPECIFIC_DNA_BINDING	549	5.965209472
GO_RESPONSE_TO_ANGIOTENSIN	15	5.946666667
GO_EMBRYONIC_CAMERA_TYPE_EYE_FORMATION	11	5.945454545
GO_THYMUS_DEVELOPMENT	44	5.943181818
GO_EMBRYONIC_DIGESTIVE_TRACT_MORPHOGENESIS	15	5.933333333
GO_VASOCONSTRICTION	24	5.929166667
GO_ENHANCER_BINDING	83	5.928915663
GO_GLYCOLIPID_BINDING	14	5.921428571
GO_SIGNAL_TRANSDUCTION_INVOLVED_IN_REGULATION_OF_GENE_EXPRESSION	17	5.911764706
GO_BLASTOCYST_FORMATION	25	5.908
GO_PROTEIN_SERINE_THREONINE_KINASE_ACTIVATOR_ACTIVITY	16	5.89375
GO_CELLULAR_RESPONSE_TO_ESTROGEN_STIMULUS	35	5.882857143
GO_RESPONSE_TO_GRAVITY	9	5.855555556
GO_FEEDING_BEHAVIOR	81	5.849382716
GO_REGULATION_OF_SYNAPSE_MATURATION	9	5.844444444
GO_NEUROPEPTIDE_RECEPTOR_ACTIVITY	40	5.8425
GO_SEQUENCE_SPECIFIC_DNA_BINDING	881	5.842338252
GO_GLIAL_CELL_DEVELOPMENT	68	5.836764706
GO_REGULATION_OF_BLOOD_VOLUME_BY_RENIN_ANGIOTENSIN	10	5.83
GO_DEVELOPMENTAL_CELL_GROWTH	65	5.829230769
GO_KIDNEY_MESENCHYME_DEVELOPMENT	15	5.826666667
GO_CELLULAR_RESPONSE_TO_ABIOTIC_STIMULUS	223	5.822421525
GO_RESPONSE_TO_LIGHT_STIMULUS	238	5.819747899
GO_MESENCHYMAL_CELL_PROLIFERATION	11	5.818181818
GO_GRANULOCYTE_DIFFERENTIATION	14	5.814285714
GO_VENTRICULAR_SEPTUM_DEVELOPMENT	52	5.813461538
GO_REGULATION_OF_NOTCH_SIGNALING_PATHWAY	61	5.803278689
GO_CARDIAC_CHAMBER_MORPHOGENESIS	96	5.803125
GO_NEURONAL_STEM_CELL_POPULATION_MAINTENANCE	17	5.8
GO_TRANSCRIPTIONAL_ACTIVATOR_ACTIVITY_RNA_POLYMERASE_II_DISTAL_ENHANCER_SEQUENCE_SPECIFIC_BINDING	22	5.786363636
GO_REGULATION_OF_ORGAN_MORPHOGENESIS	217	5.776958525
GO_CARTILAGE_DEVELOPMENT_INVOLVED_IN_ENDOCHONDRAL_BONE_MORPHOGENESIS	18	5.772222222
GO_MATURATION_OF_SSU_RRNA_FROM_TRICISTRONIC_RRNA_TRANSCRIPT_SSU_RRNA_5_8S_RRNA_LSU_RRNA_	28	5.767857143
GO_BETA_CATENIN_TCF_COMPLEX_ASSEMBLY	38	5.755263158
GO_STEM_CELL_DIFFERENTIATION	170	5.752352941
GO_CORE_PROMOTER_PROXIMAL_REGION_DNA_BINDING	330	5.751515152
GO_REGULATION_OF_CAMP_METABOLIC_PROCESS	105	5.743809524
GO_GROOMING_BEHAVIOR	13	5.738461538
GO_NEURAL_NUCLEUS_DEVELOPMENT	56	5.735714286
GO_EPITHELIAL_TUBE_BRANCHING_INVOLVED_IN_LUNG_MORPHOGENESIS	21	5.733333333
GO_FOREBRAIN_CELL_MIGRATION	54	5.733333333
GO_NEGATIVE_REGULATION_OF_CARDIAC_MUSCLE_TISSUE_DEVELOPMENT	16	5.73125
GO_REGULATION_OF_MRNA_POLYADENYLATION	7	5.728571429
GO_CLATHRIN_SCULPTED_VESICLE	10	5.71
GO_REGULATION_OF_ESTABLISHMENT_OF_PLANAR_POLARITY	101	5.700990099
GO_NEGATIVE_REGULATION_OF_STEM_CELL_DIFFERENTIATION	38	5.694736842
GO_REGULATION_OF_TRANSCRIPTION_FROM_RNA_POLYMERASE_II_PROMOTER_IN_RESPONSE_TO_HYPOXIA	26	5.692307692
GO_CELL_PROLIFERATION_IN_FOREBRAIN	24	5.6875
GO_EMBRYONIC_HEART_TUBE_MORPHOGENESIS	56	5.6875
GO_PROTEIN_HETEROOLIGOMERIZATION	99	5.674747475
GO_REGULATION_OF_ALTERNATIVE_MRNA_SPLICING_VIA_SPLICEOSOME	31	5.664516129
GO_HEMATOPOIETIC_STEM_CELL_PROLIFERATION	11	5.663636364
GO_NEGATIVE_REGULATION_OF_EXTRINSIC_APOPTOTIC_SIGNALING_PATHWAY_VIA_DEATH_DOMAIN_RECEPTORS	26	5.653846154
GO_NEPHRON_DEVELOPMENT	107	5.642990654
GO_REGULATION_OF_DOPAMINE_SECRETION	21	5.633333333
GO_NEGATIVE_REGULATION_OF_CARDIAC_MUSCLE_CELL_APOPTOTIC_PROCESS	12	5.625
GO_ACTIVIN_RECEPTOR_SIGNALING_PATHWAY	17	5.623529412
GO_EMBRYONIC_CAMERA_TYPE_EYE_DEVELOPMENT	33	5.621212121
GO_POSITIVE_REGULATION_OF_GLIOGENESIS	42	5.619047619
GO_CELLULAR_RESPONSE_TO_INTERLEUKIN_4	21	5.614285714
GO_MESONEPHROS_DEVELOPMENT	86	5.613953488
GO_CARDIAC_SEPTUM_DEVELOPMENT	80	5.61375
GO_REGULATION_OF_DNA_TEMPLATED_TRANSCRIPTION_INITIATION	26	5.6
GO_REGULATION_OF_TRANSCRIPTION_REGULATORY_REGION_DNA_BINDING	33	5.593939394
GO_APOPTOTIC_PROCESS_INVOLVED_IN_MORPHOGENESIS	14	5.592857143
GO_CARDIAC_LEFT_VENTRICLE_MORPHOGENESIS	11	5.590909091
GO_RNA_POLYMERASE_II_TRANSCRIPTION_COREPRESSOR_ACTIVITY	23	5.582608696
GO_NEGATIVE_REGULATION_OF_OSSIFICATION	58	5.581034483
GO_POSITIVE_REGULATION_OF_RNA_SPLICING	21	5.580952381
GO_NLS_BEARING_PROTEIN_IMPORT_INTO_NUCLEUS	19	5.578947368
GO_MUSCLE_ORGAN_MORPHOGENESIS	60	5.576666667
GO_AXIS_ELONGATION	25	5.576
GO_NEUROBLAST_PROLIFERATION	27	5.574074074
GO_SKELETAL_MUSCLE_CELL_DIFFERENTIATION	48	5.572916667
GO_HISTONE_BINDING	149	5.572483221
GO_NEURON_MIGRATION	97	5.571134021
GO_FOREBRAIN_DEVELOPMENT	323	5.56006192
GO_TRIPARTITE_REGIONAL_SUBDIVISION	10	5.56
GO_POSITIVE_REGULATION_OF_ATPASE_ACTIVITY	36	5.555555556
GO_SCHWANN_CELL_DIFFERENTIATION	29	5.555172414
GO_RIBOSOMAL_LARGE_SUBUNIT_BIOGENESIS	40	5.555
GO_MALE_SEX_DETERMINATION	11	5.554545455
GO_SCHWANN_CELL_DEVELOPMENT	24	5.55
GO_CORE_PROMOTER_BINDING	128	5.54609375
GO_ENDOLYSOSOME_MEMBRANE	9	5.544444444
GO_DECIDUALIZATION	17	5.541176471
GO_ARTERY_DEVELOPMENT	66	5.540909091
GO_EPIDERMIS_MORPHOGENESIS	25	5.54
GO_CRANIAL_SKELETAL_SYSTEM_DEVELOPMENT	49	5.536734694
GO_COLUMNAR_CUBOIDAL_EPITHELIAL_CELL_DIFFERENTIATION	97	5.525773196
GO_RENAL_VESICLE_DEVELOPMENT	13	5.523076923
GO_POSITIVE_REGULATION_OF_OLIGODENDROCYTE_DIFFERENTIATION	10	5.51
GO_CELLULAR_COMPONENT_DISASSEMBLY_INVOLVED_IN_EXECUTION_PHASE_OF_APOPTOSIS	38	5.507894737
GO_CELLULAR_ANION_HOMEOSTASIS	14	5.507142857
GO_INTERMEDIATE_FILAMENT_ORGANIZATION	17	5.505882353
GO_CARDIOBLAST_DIFFERENTIATION	10	5.5
GO_TELENCEPHALON_DEVELOPMENT	206	5.498543689
GO_PRERIBOSOME	50	5.494
GO_PHENOL_CONTAINING_COMPOUND_BIOSYNTHETIC_PROCESS	30	5.493333333
GO_POSITIVE_REGULATION_OF_MITOCHONDRIAL_OUTER_MEMBRANE_PERMEABILIZATION_INVOLVED_IN_APOPTOTIC_SIGNALING_PATHWAY	32	5.490625
GO_REGULATION_OF_ANDROGEN_RECEPTOR_SIGNALING_PATHWAY	20	5.49
GO_WNT_SIGNALOSOME	10	5.49
GO_RESPONSE_TO_EPIDERMAL_GROWTH_FACTOR	23	5.486956522
GO_CARDIAC_VENTRICLE_DEVELOPMENT	97	5.48556701
GO_TRANSCRIPTIONAL_REPRESSOR_ACTIVITY_RNA_POLYMERASE_II_TRANSCRIPTION_REGULATORY_REGION_SEQUENCE_SPECIFIC_BINDING	152	5.480263158
GO_LOW_DENSITY_LIPOPROTEIN_PARTICLE_RECEPTOR_BINDING	14	5.478571429
GO_NEGATIVE_REGULATION_OF_RNA_SPLICING	21	5.471428571
GO_POSITIVE_REGULATION_OF_STEM_CELL_DIFFERENTIATION	44	5.463636364
GO_NEGATIVE_REGULATION_OF_ANION_TRANSPORT	31	5.458064516
GO_REGULATION_OF_MUSCLE_TISSUE_DEVELOPMENT	97	5.455670103
GO_HEART_VALVE_FORMATION	11	5.454545455
GO_NEURON_APOPTOTIC_PROCESS	29	5.448275862
GO_SINGLE_STRANDED_DNA_BINDING	65	5.447692308
GO_STRIATED_MUSCLE_ADAPTATION	21	5.438095238
GO_LABYRINTHINE_LAYER_DEVELOPMENT	43	5.437209302
GO_PEPTIDE_RECEPTOR_ACTIVITY	111	5.436036036
GO_HISTONE_ACETYLTRANSFERASE_BINDING	23	5.434782609
GO_STEM_CELL_PROLIFERATION	55	5.432727273
GO_PHOSPHOLIPASE_C_ACTIVATING_G_PROTEIN_COUPLED_RECEPTOR_SIGNALING_PATHWAY	72	5.430555556
GO_SPECIFICATION_OF_ORGAN_IDENTITY	11	5.427272727
GO_CELL_MIGRATION_INVOLVED_IN_SPROUTING_ANGIOGENESIS	13	5.423076923
GO_CARDIAC_RIGHT_VENTRICLE_MORPHOGENESIS	13	5.423076923
GO_MEMBRANE_PROTEIN_INTRACELLULAR_DOMAIN_PROTEOLYSIS	14	5.421428571
GO_REGULATION_OF_CARTILAGE_DEVELOPMENT	57	5.415789474
GO_REGULATION_OF_GLIOGENESIS	82	5.414634146
GO_HINDBRAIN_MORPHOGENESIS	36	5.411111111
GO_HEART_MORPHOGENESIS	195	5.408717949
GO_DORSAL_VENTRAL_NEURAL_TUBE_PATTERNING	13	5.407692308
GO_NEGATIVE_REGULATION_OF_NUCLEOTIDE_METABOLIC_PROCESS	55	5.396363636
GO_RNA_POLYMERASE_II_TRANSCRIPTION_COACTIVATOR_ACTIVITY	32	5.390625
GO_NEURON_RECOGNITION	31	5.390322581
GO_NEGATIVE_REGULATION_OF_CALCIUM_ION_DEPENDENT_EXOCYTOSIS	7	5.385714286
GO_RECEPTOR_AGONIST_ACTIVITY	14	5.378571429
GO_CRANIAL_NERVE_MORPHOGENESIS	19	5.373684211
GO_APPENDAGE_DEVELOPMENT	147	5.368027211
GO_CATECHOLAMINE_METABOLIC_PROCESS	36	5.366666667
GO_EMBRYONIC_EYE_MORPHOGENESIS	31	5.35483871
GO_PROTEIN_KINASE_C_SIGNALING	10	5.35
GO_ORGAN_FORMATION	31	5.348387097
GO_REGULATION_OF_GASTRULATION	31	5.348387097
GO_DEFINITIVE_HEMOPOIESIS	13	5.346153846
GO_ESTROGEN_RECEPTOR_BINDING	31	5.34516129
GO_AU_RICH_ELEMENT_BINDING	21	5.342857143
GO_SPLEEN_DEVELOPMENT	34	5.335294118
GO_ACETYLCHOLINE_RECEPTOR_ACTIVITY	26	5.334615385
GO_CEREBRAL_CORTEX_CELL_MIGRATION	36	5.333333333
GO_ATRIOVENTRICULAR_VALVE_DEVELOPMENT	18	5.333333333
GO_NEURAL_TUBE_DEVELOPMENT	136	5.330882353
GO_MYOBLAST_FUSION	18	5.316666667
GO_THYROID_HORMONE_METABOLIC_PROCESS	14	5.314285714
GO_NUCLEAR_HETEROCHROMATIN	28	5.314285714
GO_BRANCH_ELONGATION_OF_AN_EPITHELIUM	15	5.306666667
GO_REGULATION_OF_MRNA_METABOLIC_PROCESS	104	5.299038462
GO_PHOTOPERIODISM	20	5.29
GO_ANTERIOR_POSTERIOR_AXIS_SPECIFICATION	44	5.288636364
GO_PALLIUM_DEVELOPMENT	136	5.284558824
GO_CHROMOSOME	733	5.28431105
GO_FOREBRAIN_MORPHOGENESIS	13	5.276923077
GO_SMALL_NUCLEOLAR_RIBONUCLEOPROTEIN_COMPLEX	17	5.276470588
GO_REGULATORY_REGION_NUCLEIC_ACID_BINDING	716	5.268435754
GO_REGULATION_OF_CELL_CELL_ADHESION_MEDIATED_BY_CADHERIN	8	5.2625
GO_NEGATIVE_REGULATION_OF_HISTONE_ACETYLATION	12	5.258333333
GO_REGULATION_OF_CYCLIC_NUCLEOTIDE_METABOLIC_PROCESS	130	5.251538462
GO_POSITIVE_REGULATION_OF_PROTEIN_TYROSINE_KINASE_ACTIVITY	29	5.244827586
GO_LUNG_CELL_DIFFERENTIATION	22	5.240909091
GO_NEGATIVE_REGULATION_OF_EPITHELIAL_TO_MESENCHYMAL_TRANSITION	18	5.238888889
GO_POSITIVE_REGULATION_OF_ERBB_SIGNALING_PATHWAY	29	5.234482759
GO_PROSTATE_GLAND_DEVELOPMENT	38	5.234210526
GO_ADULT_HEART_DEVELOPMENT	12	5.233333333
GO_POSITIVE_REGULATION_OF_CAMP_METABOLIC_PROCESS	70	5.228571429
GO_APOPTOTIC_MITOCHONDRIAL_CHANGES	47	5.227659574
GO_REGULATION_OF_SYNCYTIUM_FORMATION_BY_PLASMA_MEMBRANE_FUSION	19	5.226315789
GO_NEGATIVE_REGULATION_OF_NITROGEN_COMPOUND_METABOLIC_PROCESS	1287	5.223387723
GO_DOUBLE_STRANDED_DNA_BINDING	668	5.221107784
GO_MESODERM_MORPHOGENESIS	60	5.216666667
GO_POSITIVE_REGULATION_OF_MESENCHYMAL_CELL_PROLIFERATION	25	5.212
GO_ADULT_LOCOMOTORY_BEHAVIOR	71	5.208450704
GO_CIRCADIAN_REGULATION_OF_GENE_EXPRESSION	46	5.204347826
GO_MULTICELLULAR_ORGANISMAL_WATER_HOMEOSTASIS	49	5.202040816
GO_RNA_POLYMERASE_II_DISTAL_ENHANCER_SEQUENCE_SPECIFIC_DNA_BINDING	59	5.198305085
GO_HEART_VALVE_DEVELOPMENT	30	5.196666667
GO_REGULATION_OF_CAMP_MEDIATED_SIGNALING	16	5.1875
GO_HEAD_MORPHOGENESIS	31	5.187096774
GO_NEGATIVE_REGULATION_OF_LYASE_ACTIVITY	21	5.185714286
GO_BRANCHING_MORPHOGENESIS_OF_AN_EPITHELIAL_TUBE	122	5.185245902
GO_MORPHOGENESIS_OF_A_BRANCHING_STRUCTURE	154	5.183116883
GO_TELOMERE_ORGANIZATION	88	5.182954545
GO_CELLULAR_RESPONSE_TO_ELECTRICAL_STIMULUS	11	5.181818182
GO_VITAMIN_D_RECEPTOR_BINDING	16	5.18125
GO_LEYDIG_CELL_DIFFERENTIATION	10	5.18
GO_OTIC_VESICLE_DEVELOPMENT	13	5.176923077
GO_REGULATION_OF_SYNAPSE_ORGANIZATION	86	5.175581395
GO_UTERUS_DEVELOPMENT	16	5.175
GO_NEGATIVE_REGULATION_OF_DNA_REPAIR	10	5.17
GO_REGULATION_OF_EPITHELIAL_CELL_DIFFERENTIATION	108	5.168518519
GO_POSITIVE_REGULATION_OF_RESPONSE_TO_DNA_DAMAGE_STIMULUS	49	5.165306122
GO_SIGNAL_SEQUENCE_BINDING	33	5.163636364
GO_FACE_DEVELOPMENT	43	5.162790698
GO_REGULATION_OF_THE_FORCE_OF_HEART_CONTRACTION	26	5.161538462
GO_CATALYTIC_STEP_2_SPLICEOSOME	76	5.160526316
GO_CELL_DIFFERENTIATION_INVOLVED_IN_KIDNEY_DEVELOPMENT	29	5.151724138
GO_AXONAL_GROWTH_CONE	17	5.141176471
GO_DEVELOPMENTAL_GROWTH_INVOLVED_IN_MORPHOGENESIS	93	5.13655914
GO_ENTRAINMENT_OF_CIRCADIAN_CLOCK_BY_PHOTOPERIOD	14	5.128571429
GO_LONG_TERM_SYNAPTIC_DEPRESSION	14	5.128571429
GO_STRUCTURAL_CONSTITUENT_OF_CYTOSKELETON	89	5.126966292
GO_REGULATION_OF_OSSIFICATION	153	5.126143791
GO_SPONGIOTROPHOBLAST_LAYER_DEVELOPMENT	12	5.125
GO_G1_DNA_DAMAGE_CHECKPOINT	64	5.125
GO_PATTERNING_OF_BLOOD_VESSELS	29	5.124137931
GO_MIRNA_BINDING	9	5.122222222
GO_NEGATIVE_REGULATION_OF_GENE_EXPRESSION	1268	5.119085174
GO_DNA_REPLICATION_INDEPENDENT_NUCLEOSOME_ORGANIZATION	41	5.114634146
GO_RESPONSE_TO_MUSCLE_STRETCH	14	5.114285714
GO_REGULATION_OF_MITOTIC_SPINDLE_CHECKPOINT	8	5.1125
GO_SOMATIC_CELL_DNA_RECOMBINATION	29	5.106896552
GO_SOMATIC_STEM_CELL_DIVISION	19	5.105263158
GO_GLIAL_CELL_MIGRATION	28	5.1
GO_NEURAL_CREST_CELL_DIFFERENTIATION	68	5.092647059
GO_REGULATION_OF_EMBRYONIC_DEVELOPMENT	103	5.087378641
GO_PHOSPHOPROTEIN_BINDING	57	5.084210526
GO_TRANSCRIPTION_FACTOR_COMPLEX	255	5.080784314
GO_PEPTIDYL_LYSINE_TRIMETHYLATION	19	5.078947368
GO_MUSCLE_CELL_CELLULAR_HOMEOSTASIS	14	5.078571429
GO_POSITIVE_REGULATION_OF_INTERFERON_BETA_PRODUCTION	27	5.077777778
GO_REGULATION_OF_SYNAPTIC_TRANSMISSION_GABAERGIC	26	5.069230769
GO_SENSORY_ORGAN_DEVELOPMENT	444	5.068918919
GO_CELLULAR_RESPONSE_TO_EPIDERMAL_GROWTH_FACTOR_STIMULUS	19	5.068421053
GO_KIDNEY_EPITHELIUM_DEVELOPMENT	118	5.062711864
GO_CENTROMERE_COMPLEX_ASSEMBLY	38	5.060526316
GO_CHROMOSOME_ORGANIZATION	846	5.059692671
GO_EMBRYONIC_HINDLIMB_MORPHOGENESIS	27	5.059259259
GO_NEGATIVE_REGULATION_OF_TRANSCRIPTION_FROM_RNA_POLYMERASE_II_PROMOTER	645	5.058604651
GO_KERATINIZATION	44	5.056818182
GO_MORPHOGENESIS_OF_AN_EPITHELIUM	363	5.055096419
GO_VOLTAGE_GATED_POTASSIUM_CHANNEL_ACTIVITY	82	5.048780488
GO_HISTONE_DEACETYLASE_BINDING	89	5.04494382
GO_GLIOGENESIS	154	5.040909091
GO_SUCKLING_BEHAVIOR	10	5.04
GO_REGULATION_OF_RECEPTOR_BINDING	13	5.038461538
GO_REGULATION_OF_TRANSCRIPTION_FROM_RNA_POLYMERASE_III_PROMOTER	16	5.0375
GO_EMBRYO_DEVELOPMENT	790	5.03443038
GO_POTASSIUM_CHANNEL_COMPLEX	82	5.034146341
GO_PROSTATE_GLANDULAR_ACINUS_DEVELOPMENT	10	5.03
GO_POSITIVE_REGULATION_OF_MYOTUBE_DIFFERENTIATION	27	5.02962963
GO_POSITIVE_REGULATION_OF_TRANSCRIPTION_FROM_RNA_POLYMERASE_II_PROMOTER	881	5.029284904
GO_NEGATIVE_REGULATION_OF_EPITHELIAL_CELL_DIFFERENTIATION	32	5.028125
GO_LIGASE_REGULATOR_ACTIVITY	11	5.027272727
GO_HISTONE_H3_K4_METHYLATION	23	5.026086957
GO_NEGATIVE_REGULATION_OF_TRANSCRIPTION_REGULATORY_REGION_DNA_BINDING	15	5.02
GO_TONGUE_DEVELOPMENT	18	5.016666667
GO_FRIZZLED_BINDING	34	5.014705882
GO_INNER_EAR_RECEPTOR_CELL_DEVELOPMENT	29	5.013793103
GO_REGULATION_OF_STEM_CELL_PROLIFERATION	79	5.006329114
GO_PALATE_DEVELOPMENT	78	5.003846154
GO_POSITIVE_REGULATION_OF_RECEPTOR_ACTIVITY	39	5
GO_RNA_INTERFERENCE	6	5
GO_MATERNAL_PROCESS_INVOLVED_IN_FEMALE_PREGNANCY	51	4.998039216
GO_ORGAN_OR_TISSUE_SPECIFIC_IMMUNE_RESPONSE	25	4.996
GO_BETA_1_3_GALACTOSYLTRANSFERASE_ACTIVITY	12	4.991666667
GO_EPITHELIAL_TO_MESENCHYMAL_TRANSITION	49	4.989795918
GO_REGULATION_OF_MYOBLAST_DIFFERENTIATION	39	4.987179487
GO_TUBE_MORPHOGENESIS	298	4.986912752
GO_METAPHASE_PLATE_CONGRESSION	36	4.986111111
GO_SAGA_COMPLEX	6	4.983333333
GO_POSITIVE_REGULATION_OF_MRNA_METABOLIC_PROCESS	40	4.98
GO_FOREBRAIN_NEURON_DEVELOPMENT	29	4.979310345
GO_REGULATION_OF_MITOCHONDRIAL_OUTER_MEMBRANE_PERMEABILIZATION_INVOLVED_IN_APOPTOTIC_SIGNALING_PATHWAY	37	4.975675676
GO_EMBRYONIC_AXIS_SPECIFICATION	31	4.974193548
GO_ORGAN_MORPHOGENESIS	762	4.965879265
GO_AXIS_SPECIFICATION	84	4.96547619
GO_REGULATION_OF_STEM_CELL_DIFFERENTIATION	100	4.965
GO_MATURATION_OF_SSU_RRNA	34	4.955882353
GO_POSITIVE_REGULATION_OF_DNA_DEPENDENT_DNA_REPLICATION	11	4.954545455
GO_CELLULAR_RESPONSE_TO_CORTICOSTEROID_STIMULUS	51	4.952941176
GO_SKELETAL_MUSCLE_ORGAN_DEVELOPMENT	122	4.952459016
GO_NEURON_PROJECTION_GUIDANCE	184	4.951630435
GO_NUCLEAR_CHROMOSOME_TELOMERIC_REGION	113	4.947787611
GO_NCRNA_3_END_PROCESSING	17	4.947058824
GO_CHROMATIN_BINDING	382	4.945811518
GO_SYNAPTIC_TRANSMISSION_CHOLINERGIC	31	4.94516129
GO_GLIAL_CELL_DIFFERENTIATION	124	4.944354839
GO_SIGNAL_TRANSDUCTION_IN_RESPONSE_TO_DNA_DAMAGE	82	4.941463415
GO_DOPAMINE_BINDING	8	4.9375
GO_POSITIVE_REGULATION_OF_NEURAL_PRECURSOR_CELL_PROLIFERATION	35	4.937142857
GO_POSITIVE_REGULATION_OF_ENDOTHELIAL_CELL_PROLIFERATION	62	4.933870968
GO_TRANSCRIPTION_FACTOR_ACTIVITY_RNA_POLYMERASE_II_TRANSCRIPTION_FACTOR_BINDING	117	4.930769231
GO_NEGATIVE_REGULATION_OF_HEMOPOIESIS	109	4.91559633
GO_CELLULAR_RESPONSE_TO_RETINOIC_ACID	56	4.914285714
GO_REGULATION_OF_CHONDROCYTE_DIFFERENTIATION	42	4.914285714
GO_RESPONSE_TO_RADIATION	352	4.9125
GO_DIGESTIVE_TRACT_MORPHOGENESIS	43	4.911627907
GO_CELLULAR_RESPONSE_TO_CALCIUM_ION	43	4.911627907
GO_CARDIAC_CHAMBER_DEVELOPMENT	133	4.907518797
GO_REGULATION_OF_SMOOTH_MUSCLE_CELL_DIFFERENTIATION	18	4.905555556
GO_MESENCHYMAL_CELL_DIFFERENTIATION	121	4.904958678
GO_HEAD_DEVELOPMENT	626	4.902875399
GO_STRIATED_MUSCLE_CELL_PROLIFERATION	10	4.9
GO_PROTEIN_K48_LINKED_DEUBIQUITINATION	16	4.8875
GO_POSITIVE_REGULATION_OF_EPITHELIAL_CELL_PROLIFERATION	140	4.882142857
GO_RESPONSE_TO_INTERLEUKIN_4	26	4.880769231
GO_KERATIN_FILAMENT	69	4.876811594
GO_MESENCHYME_DEVELOPMENT	165	4.875757576
GO_REGULATION_OF_INOSITOL_PHOSPHATE_BIOSYNTHETIC_PROCESS	12	4.875
GO_POSITIVE_REGULATION_OF_CYCLIC_NUCLEOTIDE_METABOLIC_PROCESS	90	4.873333333
GO_NEGATIVE_REGULATION_OF_KIDNEY_DEVELOPMENT	16	4.8625
GO_NEGATIVE_REGULATION_OF_NERVOUS_SYSTEM_DEVELOPMENT	240	4.861666667
GO_HISTONE_EXCHANGE	41	4.86097561
GO_INSULIN_SECRETION	31	4.858064516
GO_NEURON_DIFFERENTIATION	769	4.853446034
GO_NITRIC_OXIDE_MEDIATED_SIGNAL_TRANSDUCTION	17	4.852941176
GO_MUSCLE_ATROPHY	10	4.85
GO_ASTROCYTE_DIFFERENTIATION	35	4.848571429
GO_CUL3_RING_UBIQUITIN_LIGASE_COMPLEX	54	4.846296296
GO_TISSUE_MORPHOGENESIS	477	4.846121593
GO_EPITHELIAL_CELL_DIFFERENTIATION_INVOLVED_IN_PROSTATE_GLAND_DEVELOPMENT	9	4.844444444
GO_POSITIVE_REGULATION_OF_CREB_TRANSCRIPTION_FACTOR_ACTIVITY	10	4.84
GO_NUCLEIC_ACID_BINDING_TRANSCRIPTION_FACTOR_ACTIVITY	1020	4.829019608
GO_MONOVALENT_INORGANIC_ANION_HOMEOSTASIS	18	4.827777778
GO_EMBRYO_DEVELOPMENT_ENDING_IN_BIRTH_OR_EGG_HATCHING	496	4.823387097
GO_POSITIVE_REGULATION_OF_PROTEIN_TARGETING_TO_MEMBRANE	12	4.816666667
GO_PROTEIN_TETRAMERIZATION	118	4.813559322
GO_TRANSCRIPTION_FROM_RNA_POLYMERASE_II_PROMOTER	612	4.812418301
GO_INTEGRATOR_COMPLEX	10	4.81
GO_NEGATIVE_REGULATION_OF_SKELETAL_MUSCLE_TISSUE_DEVELOPMENT	11	4.809090909
GO_CEREBELLAR_CORTEX_DEVELOPMENT	42	4.807142857
GO_REGULATION_OF_PROTEIN_TARGETING_TO_MEMBRANE	16	4.80625
GO_NUCLEOSOME_BINDING	39	4.805128205
GO_MESODERMAL_CELL_DIFFERENTIATION	23	4.804347826
GO_NEGATIVE_REGULATION_OF_NEURON_DIFFERENTIATION	176	4.802840909
GO_ENDOCARDIAL_CUSHION_FORMATION	14	4.8
GO_SMALL_SUBUNIT_PROCESSOME	27	4.796296296
GO_REGULATION_OF_CATENIN_IMPORT_INTO_NUCLEUS	26	4.796153846
GO_CARDIOCYTE_DIFFERENTIATION	84	4.792857143
GO_POSITIVE_REGULATION_OF_INSULIN_LIKE_GROWTH_FACTOR_RECEPTOR_SIGNALING_PATHWAY	11	4.790909091
GO_CORE_PROMOTER_SEQUENCE_SPECIFIC_DNA_BINDING	83	4.787951807
GO_REGULATION_OF_MESENCHYMAL_CELL_PROLIFERATION	32	4.784375
GO_TERMINATION_OF_RNA_POLYMERASE_II_TRANSCRIPTION	47	4.780851064
GO_NEGATIVE_REGULATION_OF_G_PROTEIN_COUPLED_RECEPTOR_PROTEIN_SIGNALING_PATHWAY	34	4.779411765
GO_ESTABLISHMENT_OF_MITOCHONDRION_LOCALIZATION	13	4.776923077
GO_POSITIVE_REGULATION_OF_ERAD_PATHWAY	12	4.775
GO_POSITIVE_REGULATION_OF_BLOOD_PRESSURE	35	4.771428571
GO_CELLULAR_RESPONSE_TO_ALKALOID	29	4.768965517
GO_NUCLEAR_EUCHROMATIN	22	4.768181818
GO_CELLULAR_RESPONSE_TO_VITAMIN_D	12	4.766666667
GO_ADULT_BEHAVIOR	123	4.763414634
GO_EXECUTION_PHASE_OF_APOPTOSIS	48	4.7625
GO_EPITHELIAL_TO_MESENCHYMAL_TRANSITION_INVOLVED_IN_ENDOCARDIAL_CUSHION_FORMATION	10	4.76
GO_MUSCLE_ORGAN_DEVELOPMENT	244	4.757377049
GO_PROTEIN_DIMERIZATION_ACTIVITY	982	4.756415479
GO_REGULATION_OF_RAC_PROTEIN_SIGNAL_TRANSDUCTION	9	4.755555556
GO_EMBRYONIC_PLACENTA_DEVELOPMENT	78	4.753846154
GO_INTERLEUKIN_1_MEDIATED_SIGNALING_PATHWAY	12	4.75
GO_PERIPHERAL_NERVOUS_SYSTEM_AXON_ENSHEATHMENT	20	4.75
GO_MAINTENANCE_OF_CELL_NUMBER	119	4.749579832
GO_CELL_MORPHOGENESIS_INVOLVED_IN_NEURON_DIFFERENTIATION	327	4.748929664
GO_POSITIVE_REGULATION_OF_OSTEOBLAST_DIFFERENTIATION	51	4.743137255
GO_ENDOPLASMIC_RETICULUM_CHAPERONE_COMPLEX	7	4.742857143
GO_LIPOPROTEIN_PARTICLE_RECEPTOR_BINDING	18	4.738888889
GO_EPIDERMAL_CELL_DIFFERENTIATION	122	4.733606557
GO_NEGATIVE_REGULATION_OF_SMOOTH_MUSCLE_CELL_MIGRATION	15	4.733333333
GO_LIPID_PARTICLE_ORGANIZATION	13	4.730769231
GO_CENTRAL_NERVOUS_SYSTEM_DEVELOPMENT	773	4.730142303
GO_PLATELET_AGGREGATION	31	4.725806452
GO_REGULATION_OF_PROTON_TRANSPORT	12	4.725
GO_RRNA_MODIFICATION	22	4.722727273
GO_MORPHOGENESIS_OF_EMBRYONIC_EPITHELIUM	124	4.719354839
GO_ATP_DEPENDENT_CHROMATIN_REMODELING	61	4.718032787
GO_EUCHROMATIN	29	4.717241379
GO_POTASSIUM_ION_BINDING	12	4.716666667
GO_OLFACTORY_BULB_INTERNEURON_DIFFERENTIATION	13	4.715384615
GO_CONDENSED_NUCLEAR_CHROMOSOME	67	4.708955224
GO_REGULATION_OF_CATECHOLAMINE_METABOLIC_PROCESS	15	4.706666667
GO_LEFT_RIGHT_PATTERN_FORMATION	17	4.705882353
GO_ASSOCIATIVE_LEARNING	62	4.70483871
GO_GLAND_DEVELOPMENT	357	4.703081232
GO_REGULATION_OF_EPITHELIAL_CELL_PROLIFERATION	249	4.701606426
GO_CELLULAR_SENESCENCE	27	4.7
GO_REGULATION_OF_NEUROBLAST_PROLIFERATION	24	4.7
GO_NEUROMUSCULAR_SYNAPTIC_TRANSMISSION	23	4.7
GO_RNA_POLYMERASE_II_TRANSCRIPTION_COFACTOR_ACTIVITY	81	4.7
GO_INTRINSIC_APOPTOTIC_SIGNALING_PATHWAY_IN_RESPONSE_TO_DNA_DAMAGE	59	4.696610169
GO_LUNG_EPITHELIUM_DEVELOPMENT	30	4.69
GO_PHOSPHATE_ION_BINDING	10	4.69
GO_RUFFLE_ORGANIZATION	18	4.688888889
GO_STRIATUM_DEVELOPMENT	15	4.686666667
GO_MULTICELLULAR_ORGANISMAL_RESPONSE_TO_STRESS	58	4.686206897
GO_REGULATION_OF_GLIAL_CELL_PROLIFERATION	20	4.685
GO_SYNCYTIUM_FORMATION	20	4.685
GO_NEGATIVE_REGULATION_OF_CYCLIN_DEPENDENT_PROTEIN_KINASE_ACTIVITY	25	4.68
GO_ACTIN_MYOSIN_FILAMENT_SLIDING	32	4.675
GO_NUCLEAR_CYCLIN_DEPENDENT_PROTEIN_KINASE_HOLOENZYME_COMPLEX	12	4.675
GO_RNA_SPLICING_VIA_TRANSESTERIFICATION_REACTIONS	221	4.669683258
GO_NEGATIVE_REGULATION_OF_CELL_DEVELOPMENT	276	4.667391304
GO_HISTONE_H4_K16_ACETYLATION	9	4.666666667
GO_REGULATION_OF_GONADOTROPIN_SECRETION	12	4.666666667
GO_MORPHOGENESIS_OF_AN_EPITHELIAL_SHEET	37	4.664864865
GO_REGULATION_OF_ATPASE_ACTIVITY	54	4.664814815
GO_MAMMARY_GLAND_EPITHELIUM_DEVELOPMENT	47	4.659574468
GO_TRACHEA_DEVELOPMENT	18	4.655555556
GO_CAMERA_TYPE_EYE_MORPHOGENESIS	86	4.654651163
GO_CELL_GROWTH	116	4.653448276
GO_MITOTIC_DNA_INTEGRITY_CHECKPOINT	85	4.651764706
GO_REGULATION_OF_PRI_MIRNA_TRANSCRIPTION_FROM_RNA_POLYMERASE_II_PROMOTER	15	4.646666667
GO_SUBSTRATE_INDEPENDENT_TELENCEPHALIC_TANGENTIAL_MIGRATION	12	4.641666667
GO_ENDOCHONDRAL_BONE_MORPHOGENESIS	40	4.6375
GO_TISSUE_REGENERATION	43	4.637209302
GO_NEGATIVE_REGULATION_OF_MYELOID_CELL_DIFFERENTIATION	71	4.635211268
GO_CELL_DIFFERENTIATION_INVOLVED_IN_METANEPHROS_DEVELOPMENT	9	4.633333333
GO_EPITHELIAL_CELL_APOPTOTIC_PROCESS	21	4.633333333
GO__DE_NOVO_POSTTRANSLATIONAL_PROTEIN_FOLDING	9	4.633333333
GO_TRANSMEMBRANE_RECEPTOR_PROTEIN_SERINE_THREONINE_KINASE_SIGNALING_PATHWAY	167	4.626946108
GO_MRNA_CIS_SPLICING_VIA_SPLICEOSOME	15	4.626666667
GO_MEMBRANE_REPOLARIZATION	12	4.625
GO_REGULATION_OF_NEURAL_PRECURSOR_CELL_PROLIFERATION	67	4.623880597
GO_CARDIAC_VENTRICLE_MORPHOGENESIS	54	4.62037037
GO_REGULATION_OF_ADENYLATE_CYCLASE_ACTIVITY	55	4.618181818
GO_NEGATIVE_REGULATION_OF_PROTEIN_ACETYLATION	14	4.614285714
GO_OSTEOBLAST_DIFFERENTIATION	114	4.613157895
GO_HISTONE_METHYLTRANSFERASE_COMPLEX	49	4.610204082
GO_TRANSCRIPTION_FACTOR_BINDING	462	4.609090909
GO_REPLACEMENT_OSSIFICATION	21	4.604761905
GO_ENDODERM_FORMATION	43	4.604651163
GO_MESODERM_DEVELOPMENT	100	4.604
GO_BICELLULAR_TIGHT_JUNCTION_ASSEMBLY	27	4.603703704
GO_NEGATIVE_REGULATION_OF_CYTOSOLIC_CALCIUM_ION_CONCENTRATION	9	4.6
GO_NEGATIVE_REGULATION_OF_STRIATED_MUSCLE_CELL_APOPTOTIC_PROCESS	16	4.59375
GO_MRNA_CLEAVAGE	12	4.591666667
GO_NEGATIVE_REGULATION_OF_DNA_BINDING	43	4.590697674
GO_GASTRULATION_WITH_MOUTH_FORMING_SECOND	25	4.588
GO_REGULATION_OF_CARDIAC_MUSCLE_CELL_PROLIFERATION	28	4.585714286
GO_BLASTODERM_SEGMENTATION	13	4.584615385
GO_BUNDLE_OF_HIS_CELL_TO_PURKINJE_MYOCYTE_COMMUNICATION	9	4.577777778
GO_PHASIC_SMOOTH_MUSCLE_CONTRACTION	13	4.576923077
GO_ANATOMICAL_STRUCTURE_ARRANGEMENT	16	4.575
GO_DNA_GEOMETRIC_CHANGE	67	4.571641791
GO_CENTRAL_NERVOUS_SYSTEM_NEURON_DEVELOPMENT	63	4.56984127
GO_NUCLEOTIDE_EXCISION_REPAIR_DNA_DAMAGE_RECOGNITION	20	4.565
GO_INACTIVATION_OF_MAPK_ACTIVITY	25	4.56
GO_HEPATICOBILIARY_SYSTEM_DEVELOPMENT	112	4.550892857
GO_POSITIVE_REGULATION_OF_EPITHELIAL_TO_MESENCHYMAL_TRANSITION	31	4.548387097
GO_POSITIVE_REGULATION_OF_CYCLIN_DEPENDENT_PROTEIN_KINASE_ACTIVITY	31	4.54516129
GO_REGULATION_OF_SPINDLE_CHECKPOINT	9	4.544444444
GO_T_CELL_MIGRATION	9	4.544444444
GO_REGULATION_OF_TRANSCRIPTION_FROM_RNA_POLYMERASE_II_PROMOTER	1549	4.543576501
GO_NUCLEOSOMAL_DNA_BINDING	26	4.542307692
GO_SKELETAL_SYSTEM_DEVELOPMENT	392	4.541071429
GO_REGULATION_OF_TRANSMEMBRANE_RECEPTOR_PROTEIN_SERINE_THREONINE_KINASE_SIGNALING_PATHWAY	185	4.539459459
GO_HEART_TRABECULA_FORMATION	13	4.538461538
GO_MUSCLE_STRUCTURE_DEVELOPMENT	377	4.536339523
GO_MYOFIBRIL_ASSEMBLY	41	4.52195122
GO_SPLICEOSOMAL_COMPLEX	146	4.520547945
GO_REGULATION_OF_HEART_GROWTH	39	4.520512821
GO_REGULATION_OF_CELLULAR_RESPONSE_TO_GROWTH_FACTOR_STIMULUS	204	4.519607843
GO_EPITHELIAL_CELL_MORPHOGENESIS	36	4.513888889
GO_BLOOD_VESSEL_ENDOTHELIAL_CELL_MIGRATION	23	4.513043478
GO_CYCLIN_BINDING	18	4.511111111
GO_TUBE_FORMATION	121	4.508264463
GO_STEM_CELL_DIVISION	26	4.507692308
GO_NADH_METABOLIC_PROCESS	29	4.5
GO_POSITIVE_REGULATION_OF_ENDOTHELIAL_CELL_APOPTOTIC_PROCESS	10	4.5
GO_NEURON_DEATH	39	4.5
GO_MATERNAL_PLACENTA_DEVELOPMENT	26	4.5
GO_CIRCADIAN_RHYTHM	116	4.499137931
GO_VASCULAR_PROCESS_IN_CIRCULATORY_SYSTEM	145	4.495862069
GO_ACTIN_DEPENDENT_ATPASE_ACTIVITY	12	4.491666667
GO_REGULATION_OF_DNA_TEMPLATED_TRANSCRIPTION_IN_RESPONSE_TO_STRESS	57	4.49122807
GO_RESPONSE_TO_RETINOIC_ACID	96	4.489583333
GO_RESPONSE_TO_FUNGICIDE	9	4.488888889
GO_REGULATION_OF_MULTICELLULAR_ORGANISM_GROWTH	56	4.4875
GO_KINASE_INHIBITOR_ACTIVITY	68	4.483823529
GO_OLFACTORY_LOBE_DEVELOPMENT	33	4.481818182
GO_RNA_PHOSPHODIESTER_BOND_HYDROLYSIS_ENDONUCLEOLYTIC	44	4.481818182
GO_CHD_TYPE_COMPLEX	16	4.48125
GO_EXPLORATION_BEHAVIOR	21	4.480952381
GO_ANATOMICAL_STRUCTURE_REGRESSION	10	4.48
GO_MUSCLE_ADAPTATION	27	4.477777778
GO_POSITIVE_REGULATION_OF_CALCIUM_ION_TRANSMEMBRANE_TRANSPORTER_ACTIVITY	24	4.475
GO_WATER_HOMEOSTASIS	59	4.472881356
GO_LAYER_FORMATION_IN_CEREBRAL_CORTEX	11	4.472727273
GO_CELLULAR_RESPONSE_TO_ALCOHOL	103	4.470873786
GO_NEURAL_TUBE_FORMATION	86	4.46744186
GO_MONOCYTE_DIFFERENTIATION	14	4.464285714
GO_REGULATION_OF_CORTICOSTEROID_HORMONE_SECRETION	11	4.463636364
GO_FIBROBLAST_GROWTH_FACTOR_RECEPTOR_SIGNALING_PATHWAY	69	4.45942029
GO_POSITIVE_REGULATION_OF_NUCLEOTIDE_METABOLIC_PROCESS	113	4.457522124
GO_SIGNAL_TRANSDUCTION_BY_P53_CLASS_MEDIATOR	106	4.456603774
GO_DNA_REPAIR	391	4.456265985
GO_HEART_GROWTH	19	4.452631579
GO_REGULATION_OF_DNA_BINDING	84	4.45
GO_NEURON_PROJECTION_MORPHOGENESIS	358	4.448044693
GO_MYELIN_SHEATH	145	4.447586207
GO_POSITIVE_REGULATION_OF_GENE_EXPRESSION	1513	4.446463979
GO_CELL_MORPHOGENESIS_INVOLVED_IN_DIFFERENTIATION	455	4.445054945
GO_TRANSCRIPTION_FACTOR_TFTC_COMPLEX	10	4.44
GO_POSITIVE_REGULATION_OF_ENDOTHELIAL_CELL_CHEMOTAXIS	8	4.4375
GO_NEGATIVE_REGULATION_BY_HOST_OF_VIRAL_TRANSCRIPTION	11	4.436363636
GO_NEGATIVE_REGULATION_OF_TRANSMEMBRANE_RECEPTOR_PROTEIN_SERINE_THREONINE_KINASE_SIGNALING_PATHWAY	90	4.435555556
GO_FORMATION_OF_PRIMARY_GERM_LAYER	99	4.433333333
GO_REGULATION_OF_SYNAPTIC_TRANSMISSION_GLUTAMATERGIC	45	4.433333333
GO_REGULATION_OF_ODONTOGENESIS_OF_DENTIN_CONTAINING_TOOTH	9	4.433333333
GO_MISFOLDED_PROTEIN_BINDING	10	4.43
GO_GLUCOSE_CATABOLIC_PROCESS	24	4.429166667
GO_NEGATIVE_REGULATION_OF_BLOOD_VESSEL_ENDOTHELIAL_CELL_MIGRATION	21	4.428571429
GO_POSITIVE_REGULATION_OF_TRANSCRIPTION_FROM_RNA_POLYMERASE_II_PROMOTER_INVOLVED_IN_CELLULAR_RESPONSE_TO_CHEMICAL_STIMULUS	21	4.428571429
GO_EPITHELIUM_DEVELOPMENT	842	4.425059382
GO_G_PROTEIN_COUPLED_PURINERGIC_RECEPTOR_SIGNALING_PATHWAY	9	4.422222222
GO_TUBE_DEVELOPMENT	508	4.421653543
GO_SOMATIC_DIVERSIFICATION_OF_IMMUNE_RECEPTORS	35	4.42
GO_TROPHOBLAST_GIANT_CELL_DIFFERENTIATION	11	4.418181818
GO_MUSCLE_TISSUE_DEVELOPMENT	239	4.417991632
GO_NEGATIVE_REGULATION_OF_CHONDROCYTE_DIFFERENTIATION	17	4.411764706
GO_NUCLEAR_TRANSCRIPTION_FACTOR_COMPLEX	103	4.40776699
GO_DRUG_BINDING	94	4.407446809
GO_PROTEIN_LOCALIZATION_TO_NUCLEUS	136	4.403676471
GO_EPIDERMIS_DEVELOPMENT	221	4.402262443
GO_RESPONSE_TO_FIBROBLAST_GROWTH_FACTOR	99	4.401010101
GO_PROTEIN_FOLDING_IN_ENDOPLASMIC_RETICULUM	7	4.4
GO_MRNA_CLEAVAGE_FACTOR_COMPLEX	13	4.4
GO_REGULATION_OF_NUCLEOTIDE_METABOLIC_PROCESS	180	4.397222222
GO_BONE_REMODELING	32	4.396875
GO_CELLULAR_RESPONSE_TO_VASCULAR_ENDOTHELIAL_GROWTH_FACTOR_STIMULUS	26	4.396153846
GO_ACETYLTRANSFERASE_COMPLEX	76	4.394736842
GO_REGULATION_OF_CELLULAR_RESPONSE_TO_TRANSFORMING_GROWTH_FACTOR_BETA_STIMULUS	89	4.392134831
GO_LUNG_ALVEOLUS_DEVELOPMENT	38	4.386842105
GO_POSITIVE_REGULATION_OF_PROTEIN_LOCALIZATION_TO_CELL_SURFACE	7	4.385714286
GO_CELLULAR_RESPONSE_TO_STEROID_HORMONE_STIMULUS	186	4.384946237
GO_LOCOMOTORY_BEHAVIOR	159	4.382389937
GO_REGULATION_OF_SPROUTING_ANGIOGENESIS	22	4.381818182
GO_RRNA_METHYLATION	15	4.38
GO_REGULATION_OF_MRNA_CATABOLIC_PROCESS	23	4.37826087
GO_CONNECTIVE_TISSUE_DEVELOPMENT	169	4.375147929
GO_NEGATIVE_REGULATION_OF_MEIOTIC_CELL_CYCLE	17	4.370588235
GO_REGULATION_OF_SYSTEMIC_ARTERIAL_BLOOD_PRESSURE_MEDIATED_BY_A_CHEMICAL_SIGNAL	44	4.370454545
GO_DEVELOPMENTAL_PROGRAMMED_CELL_DEATH	23	4.369565217
GO_CELLULAR_COMPONENT_DISASSEMBLY	435	4.368275862
GO_NEGATIVE_REGULATION_OF_CELLULAR_SENESCENCE	9	4.366666667
GO_TRANSLATION_FACTOR_ACTIVITY_RNA_BINDING	69	4.366666667
GO_REGULATION_OF_SMOOTH_MUSCLE_CONTRACTION	56	4.366071429
GO_RESPIRATORY_SYSTEM_DEVELOPMENT	178	4.364606742
GO_MUSCLE_FIBER_DEVELOPMENT	36	4.363888889
GO_CELL_FATE_COMMITMENT_INVOLVED_IN_FORMATION_OF_PRIMARY_GERM_LAYER	24	4.358333333
GO_NUCLEAR_TRANSCRIBED_MRNA_POLY_A_TAIL_SHORTENING	19	4.357894737
GO_BONE_MORPHOGENESIS	73	4.357534247
GO_NEGATIVE_REGULATION_OF_BLOOD_PRESSURE	39	4.356410256
GO_DEVELOPMENTAL_MATURATION	173	4.355491329
GO_REGULATION_OF_VASOCONSTRICTION	62	4.35483871
GO_REGULATION_OF_HEART_RATE	76	4.353947368
GO_HEART_TRABECULA_MORPHOGENESIS	23	4.352173913
GO_UBIQUITIN_SPECIFIC_PROTEASE_BINDING	8	4.35
GO_POSITIVE_REGULATION_OF_OSSIFICATION	72	4.348611111
GO_PHENOL_CONTAINING_COMPOUND_METABOLIC_PROCESS	73	4.347945205
GO_CELL_AGGREGATION	17	4.347058824
GO_ENDODERM_DEVELOPMENT	62	4.346774194
GO_CELL_MATURATION	116	4.346551724
GO_POSITIVE_REGULATION_OF_HEART_CONTRACTION	31	4.34516129
GO_CELL_DIVISION_SITE	40	4.345
GO_POSITIVE_REGULATION_OF_VIRAL_TRANSCRIPTION	29	4.344827586
GO_NEGATIVE_REGULATION_OF_ORGANIC_ACID_TRANSPORT	17	4.341176471
GO_POSITIVE_REGULATION_OF_CELLULAR_RESPONSE_TO_TRANSFORMING_GROWTH_FACTOR_BETA_STIMULUS	22	4.340909091
GO_AMMONIUM_ION_BINDING	63	4.336507937
GO_POSITIVE_REGULATION_OF_VASOCONSTRICTION	34	4.335294118
GO_NUCLEAR_REPLICATION_FORK	34	4.335294118
GO_NEGATIVE_REGULATION_OF_CELL_DIFFERENTIATION	524	4.335114504
GO_LACTATE_TRANSMEMBRANE_TRANSPORT	9	4.333333333
GO_REGULATION_OF_BICELLULAR_TIGHT_JUNCTION_ASSEMBLY	12	4.333333333
GO_UROGENITAL_SYSTEM_DEVELOPMENT	273	4.330769231
GO_RNA_POLYMERASE_II_ACTIVATING_TRANSCRIPTION_FACTOR_BINDING	33	4.33030303
GO_NEGATIVE_REGULATION_OF_CELL_CYCLE_G1_S_PHASE_TRANSITION	87	4.328735632
GO_SYNAPTIC_TRANSMISSION_DOPAMINERGIC	14	4.328571429
GO_SYNAPSE_ASSEMBLY	62	4.327419355
GO_REGULATION_OF_NERVOUS_SYSTEM_DEVELOPMENT	657	4.32587519
GO_NEGATIVE_REGULATION_OF_GTPASE_ACTIVITY	36	4.325
GO_HEART_FORMATION	9	4.322222222
GO_ORGAN_INDUCTION	14	4.321428571
GO_PURINERGIC_RECEPTOR_SIGNALING_PATHWAY	16	4.31875
GO_SUPRAMOLECULAR_FIBER	574	4.314111498
GO_REGULATION_OF_EXTRACELLULAR_MATRIX_ASSEMBLY	8	4.3125
GO_NEGATIVE_REGULATION_OF_SYNAPTIC_TRANSMISSION	59	4.306779661
GO_GASTRULATION	135	4.305185185
GO_NEGATIVE_REGULATION_OF_EMBRYONIC_DEVELOPMENT	24	4.304166667
GO_MALE_MEIOSIS	30	4.303333333
GO_ENSHEATHMENT_OF_NEURONS	80	4.29875
GO_EPHRIN_RECEPTOR_SIGNALING_PATHWAY	75	4.298666667
GO_RESPIRATORY_GASEOUS_EXCHANGE	44	4.297727273
GO_RNA_SECONDARY_STRUCTURE_UNWINDING	34	4.297058824
GO_REGULATION_OF_ENDOTHELIAL_CELL_PROLIFERATION	87	4.293103448
GO_WNT_SIGNALING_PATHWAY	316	4.291455696
GO_POSITIVE_REGULATION_OF_TRANSMEMBRANE_RECEPTOR_PROTEIN_SERINE_THREONINE_KINASE_SIGNALING_PATHWAY	90	4.291111111
GO_HEMATOPOIETIC_STEM_CELL_DIFFERENTIATION	10	4.29
GO_NEURON_CELL_CELL_ADHESION	15	4.286666667
GO_TRANSLATION_REGULATOR_ACTIVITY_NUCLEIC_ACID_BINDING	15	4.286666667
GO_POSITIVE_REGULATION_OF_ADENYLATE_CYCLASE_ACTIVITY	37	4.286486486
GO_NEUROGENESIS	1238	4.286268174
GO_REGULATION_OF_SIGNAL_TRANSDUCTION_BY_P53_CLASS_MEDIATOR	135	4.283703704
GO_CHROMOSOME_TELOMERIC_REGION	138	4.283333333
GO_DIGESTIVE_SYSTEM_DEVELOPMENT	130	4.283076923
GO_OXYGEN_TRANSPORT	10	4.28
GO_NEGATIVE_REGULATION_OF_WNT_SIGNALING_PATHWAY	177	4.279096045
GO_NEGATIVE_REGULATION_OF_COFACTOR_METABOLIC_PROCESS	9	4.277777778
GO_CELLULAR_RESPONSE_TO_GAMMA_RADIATION	16	4.275
GO_POST_ANAL_TAIL_MORPHOGENESIS	16	4.275
GO_DERMATAN_SULFATE_METABOLIC_PROCESS	11	4.272727273
GO_CEREBRAL_CORTEX_DEVELOPMENT	92	4.270652174
GO_CARTILAGE_DEVELOPMENT	125	4.2696
GO_ECTODERMAL_PLACODE_DEVELOPMENT	13	4.269230769
GO_CELL_JUNCTION_ASSEMBLY	112	4.267857143
GO_ACTIVATION_OF_ADENYLATE_CYCLASE_ACTIVITY	33	4.266666667
GO_NEUROLOGICAL_SYSTEM_PROCESS_INVOLVED_IN_REGULATION_OF_SYSTEMIC_ARTERIAL_BLOOD_PRESSURE	12	4.266666667
GO_NEURON_DEVELOPMENT	603	4.266003317
GO_POTASSIUM_ION_HOMEOSTASIS	17	4.264705882
GO_R_SMAD_BINDING	17	4.264705882
GO_EPITHELIAL_CELL_DIFFERENTIATION	432	4.2625
GO_RESPONSE_TO_TEMPERATURE_STIMULUS	129	4.260465116
GO_TRANSCRIPTION_COACTIVATOR_ACTIVITY	258	4.260077519
GO_ENTERIC_NERVOUS_SYSTEM_DEVELOPMENT	7	4.257142857
GO_LYMPH_NODE_DEVELOPMENT	16	4.25625
GO_NEGATIVE_REGULATION_OF_MYOBLAST_DIFFERENTIATION	19	4.252631579
GO_POSITIVE_REGULATION_OF_BLOOD_CIRCULATION	85	4.251764706
GO_RESPONSE_TO_AMMONIUM_ION	45	4.248888889
GO_CELLULAR_RESPONSE_TO_NUTRIENT	35	4.24
GO_POSITIVE_REGULATION_BY_HOST_OF_VIRAL_TRANSCRIPTION	11	4.236363636
GO_NEGATIVE_REGULATION_OF_MUSCLE_CELL_DIFFERENTIATION	50	4.234
GO_SNRNA_PROCESSING	18	4.233333333
GO_SET1C_COMPASS_COMPLEX	9	4.233333333
GO_NEURON_PROJECTION_TERMINUS	115	4.226086957
GO_REGULATION_OF_HEXOKINASE_ACTIVITY	8	4.225
GO_VENTRICULAR_CARDIAC_MUSCLE_TISSUE_DEVELOPMENT	38	4.223684211
GO_DISTAL_TUBULE_DEVELOPMENT	10	4.22
GO_POSITIVE_REGULATION_OF_CELL_CYCLE	278	4.21942446
GO_CHEMOSENSORY_BEHAVIOR	11	4.218181818
GO_POSITIVE_REGULATION_OF_BINDING	112	4.208928571
GO_NUCLEAR_SPECK	161	4.208074534
GO_ENDOLYSOSOME	13	4.207692308
GO_BEHAVIOR	452	4.207300885
GO_XENOPHAGY	86	4.206976744
GO_SKIN_EPIDERMIS_DEVELOPMENT	59	4.205084746
GO_TRANSLATION_INITIATION_FACTOR_ACTIVITY	41	4.204878049
GO_REGULATION_OF_ERAD_PATHWAY	24	4.204166667
GO_POSITIVE_REGULATION_OF_MULTICELLULAR_ORGANISM_GROWTH	28	4.2
GO_MUSCLE_CELL_DEVELOPMENT	110	4.199090909
GO_POSITIVE_REGULATION_OF_RENAL_SODIUM_EXCRETION	12	4.191666667
GO_LYMPHOID_PROGENITOR_CELL_DIFFERENTIATION	10	4.19
GO_DEVELOPMENTAL_GROWTH	291	4.188316151
GO_POSITIVE_REGULATION_OF_EXCITATORY_POSTSYNAPTIC_POTENTIAL	19	4.184210526
GO_RETINA_MORPHOGENESIS_IN_CAMERA_TYPE_EYE	38	4.184210526
GO_ATP_GENERATION_FROM_ADP	31	4.183870968
GO_POSITIVE_REGULATION_OF_ENDOTHELIAL_CELL_DIFFERENTIATION	12	4.183333333
GO_VASCULOGENESIS	52	4.182692308
GO_LENS_FIBER_CELL_DIFFERENTIATION	20	4.18
GO_RESPONSE_TO_BMP	79	4.179746835
GO_RNA_SPLICING	296	4.179391892
GO_SEX_CHROMOSOME	24	4.179166667
GO_ENERGY_RESERVE_METABOLIC_PROCESS	59	4.176271186
GO_ENDOTHELIAL_TUBE_MORPHOGENESIS	8	4.175
GO_REGULATION_OF_INTRINSIC_APOPTOTIC_SIGNALING_PATHWAY_BY_P53_CLASS_MEDIATOR	16	4.16875
GO_CALCIUM_INDEPENDENT_CELL_CELL_ADHESION_VIA_PLASMA_MEMBRANE_CELL_ADHESION_MOLECULES	16	4.16875
GO_REPRESSING_TRANSCRIPTION_FACTOR_BINDING	49	4.167346939
GO_REGULATION_OF_EXTRINSIC_APOPTOTIC_SIGNALING_PATHWAY_VIA_DEATH_DOMAIN_RECEPTORS	44	4.163636364
GO_RESPONSE_TO_COCAINE	42	4.161904762
GO_MITOTIC_CELL_CYCLE_ARREST	10	4.16
GO_COPI_COATED_VESICLE_MEMBRANE	12	4.158333333
GO_TRANSCRIPTION_FACTOR_ACTIVITY_RNA_POLYMERASE_II_CORE_PROMOTER_SEQUENCE_SPECIFIC	12	4.158333333
GO_TRABECULA_MORPHOGENESIS	35	4.157142857
GO_REGULATION_OF_MYELOID_CELL_DIFFERENTIATION	159	4.155974843
GO_VASCULAR_SMOOTH_MUSCLE_CELL_DIFFERENTIATION	11	4.154545455
GO_NUCLEAR_IMPORT	109	4.153211009
GO_MAMMARY_GLAND_DEVELOPMENT	106	4.150943396
GO_NEGATIVE_REGULATION_OF_PROTEIN_OLIGOMERIZATION	8	4.15
GO_EXTRACELLULAR_REGULATION_OF_SIGNAL_TRANSDUCTION	10	4.15
GO_BRANCHING_INVOLVED_IN_LABYRINTHINE_LAYER_MORPHOGENESIS	10	4.15
GO_POLY_A_SPECIFIC_RIBONUCLEASE_ACTIVITY	6	4.15
GO_ENDODERMAL_CELL_FATE_COMMITMENT	11	4.145454545
GO_NEGATIVE_REGULATION_OF_DEVELOPMENTAL_GROWTH	81	4.144444444
GO_CHONDROCYTE_DIFFERENTIATION	52	4.144230769
GO_EPITHELIAL_CELL_DEVELOPMENT	160	4.143125
GO_POSITIVE_REGULATION_OF_BIOSYNTHETIC_PROCESS	1570	4.142611465
GO_POSITIVE_REGULATION_OF_MUSCLE_TISSUE_DEVELOPMENT	54	4.140740741
GO_RIBONUCLEOPROTEIN_COMPLEX_LOCALIZATION	89	4.139325843
GO_MRNA_SPLICE_SITE_SELECTION	21	4.138095238
GO_NUCLEOTIDE_TRANSMEMBRANE_TRANSPORT	11	4.136363636
GO_LAMIN_BINDING	15	4.133333333
GO_SINGLE_ORGANISM_BEHAVIOR	340	4.132352941
GO_RETINOIC_ACID_RECEPTOR_SIGNALING_PATHWAY	16	4.13125
GO_COLUMNAR_CUBOIDAL_EPITHELIAL_CELL_DEVELOPMENT	38	4.128947368
GO_ERROR_FREE_TRANSLESION_SYNTHESIS	14	4.128571429
GO_ALKALI_METAL_ION_BINDING	16	4.125
GO_NEGATIVE_REGULATION_OF_DENDRITE_MORPHOGENESIS	13	4.123076923
GO_EMBRYONIC_DIGESTIVE_TRACT_DEVELOPMENT	28	4.121428571
GO_PROTEASOME_BINDING	15	4.12
GO_SUMO_TRANSFERASE_ACTIVITY	11	4.118181818
GO_NEGATIVE_REGULATION_OF_EPITHELIAL_CELL_PROLIFERATION	96	4.114583333
GO_REGULATION_OF_CELL_AGING	25	4.112
GO_CELLULAR_SODIUM_ION_HOMEOSTASIS	16	4.10625
GO_POSITIVE_REGULATION_OF_NEURON_APOPTOTIC_PROCESS	41	4.104878049
GO_T_CELL_DIFFERENTIATION	110	4.104545455
GO_BLOOD_VESSEL_REMODELING	27	4.103703704
GO_T_CELL_HOMEOSTASIS	30	4.1
GO_REGULATION_OF_EPITHELIAL_TO_MESENCHYMAL_TRANSITION	58	4.1
GO_NEURONAL_CELL_BODY_MEMBRANE	17	4.1
GO_CELLULAR_RESPONSE_TO_ACID_CHEMICAL	152	4.098026316
GO_NUCLEOLAR_PART	51	4.094117647
GO_TBP_CLASS_PROTEIN_BINDING	17	4.094117647
GO_CELLULAR_RESPONSE_TO_DNA_DAMAGE_STIMULUS	591	4.091708968
GO_NEGATIVE_REGULATION_OF_DNA_DAMAGE_RESPONSE_SIGNAL_TRANSDUCTION_BY_P53_CLASS_MEDIATOR	11	4.090909091
GO_POSITIVE_REGULATION_OF_HEART_RATE	20	4.09
GO_COPI_VESICLE_COAT	10	4.09
GO_CHONDROCYTE_DEVELOPMENT	18	4.088888889
GO_POSITIVE_REGULATION_OF_STEM_CELL_PROLIFERATION	54	4.088888889
GO_PROTEIN_DEPOLYMERIZATION	22	4.086363636
GO_UBIQUITIN_LIKE_PROTEIN_LIGASE_BINDING	223	4.083408072
GO_SMAD_PROTEIN_SIGNAL_TRANSDUCTION	51	4.082352941
GO_PLACENTA_DEVELOPMENT	128	4.08125
GO_REGULATION_OF_PROTEIN_SUMOYLATION	15	4.08
GO_REGULATION_OF_RENAL_SODIUM_EXCRETION	20	4.08
GO_RECEPTOR_INHIBITOR_ACTIVITY	10	4.08
GO_MYOBLAST_DIFFERENTIATION	33	4.078787879
GO_RESPONSE_TO_TESTOSTERONE	32	4.078125
GO_REGULATION_OF_MYOBLAST_FUSION	16	4.075
GO_EYE_MORPHOGENESIS	120	4.0725
GO_ODONTOGENESIS	93	4.072043011
GO_REGULATION_OF_CARDIAC_MUSCLE_TISSUE_DEVELOPMENT	46	4.07173913
GO_RESPONSE_TO_CORTICOSTEROID	158	4.071518987
GO_POSITIVE_REGULATION_OF_REPRODUCTIVE_PROCESS	42	4.071428571
GO_NEGATIVE_REGULATION_OF_PROTEIN_SERINE_THREONINE_KINASE_ACTIVITY	115	4.071304348
GO_TRANSCRIPTION_FROM_RNA_POLYMERASE_I_PROMOTER	26	4.069230769
GO_RESPONSE_TO_SALT	13	4.069230769
GO_PURINE_NUCLEOTIDE_TRANSPORT	9	4.066666667
GO_MOLTING_CYCLE	72	4.065277778
GO_PROTEIN_KINASE_C_ACTIVATING_G_PROTEIN_COUPLED_RECEPTOR_SIGNALING_PATHWAY	28	4.064285714
GO_SYNAPTONEMAL_COMPLEX	25	4.064
GO_APICAL_JUNCTION_ASSEMBLY	34	4.058823529
GO_OUTFLOW_TRACT_SEPTUM_MORPHOGENESIS	12	4.058333333
GO_SUBSTANTIA_NIGRA_DEVELOPMENT	37	4.056756757
GO_BLASTOCYST_DEVELOPMENT	55	4.054545455
GO_NEGATIVE_REGULATION_OF_NUCLEOTIDE_CATABOLIC_PROCESS	11	4.054545455
GO_RIBOSOMAL_SMALL_SUBUNIT_BIOGENESIS	45	4.046666667
GO_INTRINSIC_COMPONENT_OF_MITOCHONDRIAL_OUTER_MEMBRANE	20	4.045
GO_RNA_3_END_PROCESSING	78	4.043589744
GO_POSITIVE_REGULATION_OF_POTASSIUM_ION_TRANSPORT	34	4.041176471
GO_GROWTH	360	4.038888889
GO_HORMONE_MEDIATED_SIGNALING_PATHWAY	134	4.038059701
GO_SPLICEOSOMAL_TRI_SNRNP_COMPLEX_ASSEMBLY	8	4.0375
GO_RETINOID_X_RECEPTOR_BINDING	16	4.0375
GO_HOMOTYPIC_CELL_CELL_ADHESION	43	4.037209302
GO_NEURAL_CREST_CELL_MIGRATION	45	4.035555556
GO_POTASSIUM_CHANNEL_ACTIVITY	110	4.033636364
GO_NEGATIVE_REGULATION_OF_STEM_CELL_PROLIFERATION	15	4.033333333
GO_METANEPHRIC_MESENCHYME_DEVELOPMENT	12	4.033333333
GO_CARDIAC_CELL_DEVELOPMENT	42	4.033333333
GO_NEGATIVE_REGULATION_OF_CYSTEINE_TYPE_ENDOPEPTIDASE_ACTIVITY	76	4.032894737
GO_MYOTUBE_DIFFERENTIATION	50	4.032
GO_INTRACILIARY_TRANSPORT_PARTICLE_B	13	4.030769231
GO_NEGATIVE_REGULATION_OF_ORGAN_GROWTH	20	4.03
GO_REGULATION_OF_STRIATED_MUSCLE_CELL_APOPTOTIC_PROCESS	20	4.03
GO_REGULATION_OF_CELL_DEVELOPMENT	745	4.026174497
GO_POSITIVE_REGULATION_OF_NERVOUS_SYSTEM_DEVELOPMENT	375	4.0256
GO_DEFENSE_RESPONSE_TO_GRAM_POSITIVE_BACTERIUM	61	4.021311475
GO_BONE_TRABECULA_MORPHOGENESIS	10	4.02
GO_REGULATION_OF_INSULIN_LIKE_GROWTH_FACTOR_RECEPTOR_SIGNALING_PATHWAY	21	4.019047619
GO_REGULATION_OF_THYMOCYTE_AGGREGATION	22	4.018181818
GO_NEGATIVE_REGULATION_OF_CELLULAR_RESPONSE_TO_GROWTH_FACTOR_STIMULUS	108	4.013888889
GO_CATION_CHANNEL_COMPLEX	149	4.013422819
GO_POSITIVE_REGULATION_OF_SYNAPTIC_TRANSMISSION_GLUTAMATERGIC	15	4.013333333
GO_PROTEIN_PHOSPHATASE_1_BINDING	15	4.013333333
GO_REGULATION_OF_NEURON_DIFFERENTIATION	499	4.010821643
GO_GLAND_MORPHOGENESIS	90	4.007777778
GO_REGULATION_OF_MYOTUBE_DIFFERENTIATION	52	4.007692308
GO_POSITIVE_REGULATION_OF_CYTOSOLIC_CALCIUM_ION_CONCENTRATION_INVOLVED_IN_PHOSPHOLIPASE_C_ACTIVATING_G_PROTEIN_COUPLED_SIGNALING_PATHWAY	13	4.007692308
GO_APICOLATERAL_PLASMA_MEMBRANE	13	4.007692308
GO_CELLULAR_MACROMOLECULAR_COMPLEX_ASSEMBLY	577	4.005892548
GO_NEGATIVE_REGULATION_OF_FIBROBLAST_PROLIFERATION	22	4.004545455
GO_CELL_DIFFERENTIATION_INVOLVED_IN_EMBRYONIC_PLACENTA_DEVELOPMENT	23	4.004347826
GO_STEROID_HORMONE_RECEPTOR_BINDING	68	4.002941176
GO_REGULATION_OF_CELL_CYCLE_G1_S_PHASE_TRANSITION	131	4.002290076
GO_CELLULAR_RESPONSE_TO_IONIZING_RADIATION	47	4.00212766
GO_AMIDE_BINDING	227	4.001321586
GO_REPRODUCTIVE_SYSTEM_DEVELOPMENT	366	3.992349727
GO_MUSCLE_CELL_DIFFERENTIATION	206	3.99223301
GO_TRABECULA_FORMATION	21	3.99047619
GO_EPHRIN_RECEPTOR_BINDING	21	3.99047619
GO_PARENTAL_BEHAVIOR	10	3.99
GO_NEGATIVE_REGULATION_OF_SPROUTING_ANGIOGENESIS	9	3.988888889
GO_ACETYL_COA_BIOSYNTHETIC_PROCESS	8	3.9875
GO_POSITIVE_REGULATION_OF_CELL_CYCLE_PROCESS	205	3.982926829
GO_EMBRYO_IMPLANTATION	35	3.982857143
GO_NEURON_PROJECTION_DEVELOPMENT	483	3.980952381
GO_REGULATION_OF_LYASE_ACTIVITY	71	3.98028169
GO_TRANSCRIPTION_FACTOR_ACTIVITY_PROTEIN_BINDING	500	3.9796
GO_LYMPH_VESSEL_DEVELOPMENT	14	3.978571429
GO_ENDOSOME_TO_LYSOSOME_TRANSPORT	32	3.978125
GO_CELL_CELL_JUNCTION_ASSEMBLY	65	3.976923077
GO_CELL_DEVELOPMENT	1252	3.971485623
GO_POSITIVE_REGULATION_OF_TRANSCRIPTION_INITIATION_FROM_RNA_POLYMERASE_II_PROMOTER	13	3.969230769
GO_SMAD_BINDING	64	3.9671875
GO_RESPONSE_TO_ETHER	9	3.966666667
GO_MHC_CLASS_I_PROTEIN_BINDING	12	3.966666667
GO_RHYTHMIC_PROCESS	265	3.962641509
GO_RNA_POLYMERASE_II_TRANSCRIPTION_FACTOR_COMPLEX	82	3.96097561
GO_REGULATION_OF_PATHWAY_RESTRICTED_SMAD_PROTEIN_PHOSPHORYLATION	54	3.957407407
GO_MONOSACCHARIDE_BIOSYNTHETIC_PROCESS	50	3.956
GO_PEPTIDE_SECRETION	47	3.955319149
GO_REGULATION_OF_RESPONSE_TO_DNA_DAMAGE_STIMULUS	117	3.953846154
GO_CELL_SURFACE_RECEPTOR_SIGNALING_PATHWAY_INVOLVED_IN_HEART_DEVELOPMENT	15	3.953333333
GO_POSITIVE_REGULATION_OF_DEVELOPMENTAL_PROCESS	977	3.95332651
GO_REGULATION_OF_MULTICELLULAR_ORGANISMAL_DEVELOPMENT	1460	3.952876712
GO_HISTONE_METHYLATION	73	3.952054795
GO_VOLTAGE_GATED_CATION_CHANNEL_ACTIVITY	122	3.950819672
GO_NUCLEOTIDE_EXCISION_REPAIR_DNA_DUPLEX_UNWINDING	16	3.95
GO_NEGATIVE_REGULATION_OF_CANONICAL_WNT_SIGNALING_PATHWAY	146	3.947945205
GO_RESPONSE_TO_STEROID_HORMONE	437	3.947139588
GO_REGULATION_OF_CANONICAL_WNT_SIGNALING_PATHWAY	212	3.945283019
GO_REGULATION_OF_CELLULAR_AMINE_METABOLIC_PROCESS	80	3.945
GO_CARBOXY_TERMINAL_DOMAIN_PROTEIN_KINASE_COMPLEX	16	3.94375
GO_REGULATION_OF_RUFFLE_ASSEMBLY	19	3.942105263
GO_CALCIUM_DEPENDENT_CELL_CELL_ADHESION_VIA_PLASMA_MEMBRANE_CELL_ADHESION_MOLECULES	22	3.940909091
GO_RNA_STABILIZATION	27	3.940740741
GO_REGULATION_OF_URINE_VOLUME	18	3.938888889
GO_NEGATIVE_REGULATION_OF_DEVELOPMENTAL_PROCESS	688	3.937790698
GO_GTPASE_ACTIVITY	203	3.936945813
GO_METHYLTRANSFERASE_COMPLEX	65	3.936923077
GO_PARANODE_REGION_OF_AXON	10	3.93
GO_MRNA_3_END_PROCESSING	57	3.926315789
GO_TRANSLATION_REPRESSOR_ACTIVITY	16	3.925
GO_DNA_INTEGRITY_CHECKPOINT	122	3.922131148
GO_TISSUE_DEVELOPMENT	1327	3.921778448
GO_ACTIVATION_OF_NF_KAPPAB_INDUCING_KINASE_ACTIVITY	14	3.921428571
GO_PROTEIN_MODIFICATION_BY_SMALL_PROTEIN_REMOVAL	99	3.921212121
GO_TRANSFORMING_GROWTH_FACTOR_BETA_RECEPTOR_SIGNALING_PATHWAY	86	3.919767442
GO_RECEPTOR_ACTIVATOR_ACTIVITY	29	3.917241379
GO_CELLULAR_RESPONSE_TO_AMINO_ACID_STIMULUS	45	3.913333333
GO_NEGATIVE_REGULATION_OF_CELL_CYCLE_PHASE_TRANSITION	127	3.91023622
GO_CELLULAR_RESPONSE_TO_LIPID	384	3.907552083
GO_REGULATION_OF_WNT_SIGNALING_PATHWAY	281	3.907117438
GO_SPECIFICATION_OF_SYMMETRY	102	3.906862745
GO_CARDIAC_MUSCLE_TISSUE_MORPHOGENESIS	45	3.906666667
GO_REGULATION_OF_ALPHA_AMINO_3_HYDROXY_5_METHYL_4_ISOXAZOLE_PROPIONATE_SELECTIVE_GLUTAMATE_RECEPTOR_ACTIVITY	17	3.905882353
GO_UNFOLDED_PROTEIN_BINDING	81	3.904938272
GO_POTASSIUM_ION_IMPORT	24	3.904166667
GO_DEVELOPMENT_OF_PRIMARY_SEXUAL_CHARACTERISTICS	182	3.902197802
GO_REGULATION_OF_SYNAPTIC_TRANSMISSION_DOPAMINERGIC	16	3.9
GO_THYROID_HORMONE_RECEPTOR_BINDING	28	3.9
GO_FAT_CELL_DIFFERENTIATION	90	3.896666667
GO_STEROID_HORMONE_RECEPTOR_ACTIVITY	48	3.895833333
GO_HEART_DEVELOPMENT	418	3.893301435
GO_CONVERGENT_EXTENSION	12	3.891666667
GO_TRACHEA_MORPHOGENESIS	10	3.89
GO_POSITIVE_REGULATION_OF_VASODILATION	26	3.888461538
GO_REGULATION_OF_CELL_DIFFERENTIATION	1296	3.888425926
GO_POSITIVE_REGULATION_OF_STRIATED_MUSCLE_CELL_DIFFERENTIATION	48	3.8875
GO_MALE_SEX_DIFFERENTIATION	128	3.8875
GO_SNORNA_BINDING	21	3.885714286
GO_DSRNA_FRAGMENTATION	15	3.88
GO_SKIN_DEVELOPMENT	184	3.879891304
GO_NEGATIVE_REGULATION_OF_FIBROBLAST_GROWTH_FACTOR_RECEPTOR_SIGNALING_PATHWAY	9	3.877777778
GO_NEGATIVE_REGULATION_OF_ENDOCYTOSIS	33	3.872727273
GO_BEHAVIORAL_RESPONSE_TO_COCAINE	11	3.872727273
GO_CARDIAC_EPITHELIAL_TO_MESENCHYMAL_TRANSITION	22	3.872727273
GO_DNA_TEMPLATED_TRANSCRIPTION_TERMINATION	76	3.871052632
GO_NEGATIVE_REGULATION_OF_HEART_CONTRACTION	17	3.870588235
GO_REGULATION_OF_ODONTOGENESIS	20	3.87
GO_VASCULAR_ENDOTHELIAL_GROWTH_FACTOR_SIGNALING_PATHWAY	11	3.863636364
GO_REGULATION_OF_SEQUESTERING_OF_TRIGLYCERIDE	11	3.863636364
GO_REGULATION_OF_INTRACELLULAR_STEROID_HORMONE_RECEPTOR_SIGNALING_PATHWAY	47	3.861702128
GO_H4_HISTONE_ACETYLTRANSFERASE_COMPLEX	17	3.858823529
GO_CYCLIN_DEPENDENT_PROTEIN_KINASE_HOLOENZYME_COMPLEX	25	3.856
GO_ANDROGEN_RECEPTOR_BINDING	35	3.851428571
GO_AXON_REGENERATION	20	3.85
GO_REGULATION_OF_DENDRITIC_SPINE_DEVELOPMENT	49	3.846938776
GO_THREONINE_TYPE_PEPTIDASE_ACTIVITY	20	3.845
GO_RESPONSE_TO_ABIOTIC_STIMULUS	889	3.84488189
GO_CONDENSED_CHROMOSOME	154	3.844155844
GO_REGULATION_OF_LONG_TERM_NEURONAL_SYNAPTIC_PLASTICITY	19	3.842105263
GO_NOTCH_BINDING	17	3.841176471
GO_INTRASPECIES_INTERACTION_BETWEEN_ORGANISMS	39	3.841025641
GO_MITOTIC_CELL_CYCLE_CHECKPOINT	116	3.840517241
GO_RESPONSE_TO_TOPOLOGICALLY_INCORRECT_PROTEIN	139	3.84028777
GO_POSTTRANSCRIPTIONAL_GENE_SILENCING	33	3.836363636
GO_VISUAL_BEHAVIOR	44	3.836363636
GO_CELL_CELL_SIGNALING	676	3.834319527
GO_RESPONSE_TO_KETONE	164	3.833536585
GO_REGULATION_OF_PROTEIN_ACETYLATION	51	3.831372549
GO_REGULATION_OF_CELLULAR_AMINO_ACID_METABOLIC_PROCESS	58	3.831034483
GO_MUSCLE_MYOSIN_COMPLEX	10	3.83
GO_GLOMERULUS_DEVELOPMENT	42	3.828571429
GO_MLL1_2_COMPLEX	18	3.827777778
GO_REGULATION_OF_INTERFERON_BETA_PRODUCTION	40	3.8275
GO_NEGATIVE_REGULATION_OF_HISTONE_MODIFICATION	30	3.826666667
GO_PDZ_DOMAIN_BINDING	84	3.826190476
GO_REGULATION_OF_CIRCADIAN_RHYTHM	87	3.825287356
GO_RESPONSE_TO_ESTRADIOL	132	3.824242424
GO_MRNA_PROCESSING	344	3.822965116
GO_REGULATION_OF_SYNAPSE_STRUCTURE_OR_ACTIVITY	193	3.822797927
GO_POSITIVE_REGULATION_BY_HOST_OF_VIRAL_PROCESS	9	3.822222222
GO_REGULATION_OF_ACYL_COA_BIOSYNTHETIC_PROCESS	11	3.818181818
GO_REGULATION_OF_CALCIUM_ION_TRANSMEMBRANE_TRANSPORTER_ACTIVITY	57	3.81754386
GO_BLOOD_VESSEL_MORPHOGENESIS	309	3.815533981
GO_SENSORY_PERCEPTION_OF_MECHANICAL_STIMULUS	128	3.81484375
GO_REGULATION_OF_CLATHRIN_MEDIATED_ENDOCYTOSIS	15	3.813333333
GO_PERK_MEDIATED_UNFOLDED_PROTEIN_RESPONSE	8	3.8125
GO_NEGATIVE_REGULATION_OF_NEURON_APOPTOTIC_PROCESS	121	3.809090909
GO_CARDIAC_MYOFIBRIL_ASSEMBLY	13	3.807692308
GO_RNA_POLYADENYLATION	26	3.807692308
GO_RETINA_DEVELOPMENT_IN_CAMERA_TYPE_EYE	116	3.806896552
GO_STEROID_HORMONE_MEDIATED_SIGNALING_PATHWAY	106	3.805660377
GO_LENS_DEVELOPMENT_IN_CAMERA_TYPE_EYE	56	3.805357143
GO_RESPONSE_TO_FLUID_SHEAR_STRESS	29	3.8
GO_REGULATION_OF_EXIT_FROM_MITOSIS	12	3.8
GO_NEGATIVE_REGULATION_OF_CIRCADIAN_RHYTHM	14	3.8
GO_NEGATIVE_REGULATION_OF_NEURAL_PRECURSOR_CELL_PROLIFERATION	20	3.8
GO_NEPHRIC_DUCT_MORPHOGENESIS	11	3.8
GO_POSITIVE_REGULATION_OF_CELL_DEVELOPMENT	422	3.798815166
GO_HISTONE_H3_ACETYLATION	38	3.797368421
GO_PLATELET_ACTIVATION	128	3.796875
GO_REGULATION_OF_FATTY_ACID_BETA_OXIDATION	14	3.792857143
GO_PEPTIDYL_ARGININE_METHYLATION	11	3.790909091
GO_RECEPTOR_REGULATOR_ACTIVITY	41	3.790243902
GO_LEARNING	114	3.789473684
GO_REGULATION_OF_INTRINSIC_APOPTOTIC_SIGNALING_PATHWAY_IN_RESPONSE_TO_DNA_DAMAGE_BY_P53_CLASS_MEDIATOR	9	3.788888889
GO_MAMMARY_GLAND_EPITHELIAL_CELL_PROLIFERATION	9	3.788888889
GO_POTASSIUM_ION_TRANSPORT	139	3.787769784
GO_PRESYNAPTIC_MEMBRANE	49	3.787755102
GO_REGULATION_OF_RNA_STABILITY	126	3.787301587
GO_REGULATION_OF_MEMBRANE_PERMEABILITY	63	3.787301587
GO_NEGATIVE_REGULATION_OF_FAT_CELL_DIFFERENTIATION	35	3.785714286
GO_REGULATION_OF_PROTEIN_TYROSINE_KINASE_ACTIVITY	50	3.784
GO_REGULATION_OF_MUSCLE_CELL_DIFFERENTIATION	137	3.783941606
GO_PROTEIN_COMPLEX_SUBUNIT_ORGANIZATION	1298	3.78220339
GO_CARBOHYDRATE_BIOSYNTHETIC_PROCESS	107	3.780373832
GO_CYCLIN_DEPENDENT_PROTEIN_KINASE_ACTIVITY	30	3.776666667
GO_RIBONUCLEOPROTEIN_GRANULE	124	3.775806452
GO_REGULATION_OF_UBIQUITIN_PROTEIN_LIGASE_ACTIVITY	12	3.775
GO_HISTONE_METHYLTRANSFERASE_ACTIVITY_H3_K4_SPECIFIC_	12	3.775
GO_REGULATION_OF_FAT_CELL_DIFFERENTIATION	91	3.773626374
GO_PATHWAY_RESTRICTED_SMAD_PROTEIN_PHOSPHORYLATION	11	3.772727273
GO_REGULATION_OF_EXTRACELLULAR_MATRIX_ORGANIZATION	22	3.772727273
GO_POSITIVE_REGULATION_OF_CELL_DIFFERENTIATION	727	3.770288858
GO_RETROGRADE_TRANSPORT_ENDOSOME_TO_PLASMA_MEMBRANE	10	3.77
GO_NUCLEAR_TRANSCRIPTIONAL_REPRESSOR_COMPLEX	20	3.77
GO_CELL_COMMUNICATION_BY_ELECTRICAL_COUPLING	13	3.769230769
GO_NUCLEAR_EXPORT	113	3.769026549
GO_INWARD_RECTIFIER_POTASSIUM_CHANNEL_ACTIVITY	19	3.768421053
GO_PROTEIN_IMPORT	130	3.766923077
GO_REGULATION_OF_VIRAL_TRANSCRIPTION	49	3.765306122
GO_SWI_SNF_SUPERFAMILY_TYPE_COMPLEX	66	3.765151515
GO_RESPONSE_TO_GROWTH_FACTOR	415	3.764819277
GO_ENDOTHELIUM_DEVELOPMENT	79	3.764556962
GO_EYE_DEVELOPMENT	290	3.764482759
GO_FILAMENTOUS_ACTIN	19	3.763157895
GO_POLY_A_RNA_BINDING	983	3.76103764
GO_POSITIVE_REGULATION_OF_PROTEIN_SERINE_THREONINE_KINASE_ACTIVITY	259	3.761003861
GO_MAINTENANCE_OF_GASTROINTESTINAL_EPITHELIUM	14	3.757142857
GO_GDP_DISSOCIATION_INHIBITOR_ACTIVITY	9	3.755555556
GO_DETECTION_OF_LIGHT_STIMULUS_INVOLVED_IN_SENSORY_PERCEPTION	17	3.752941176
GO_NIK_NF_KAPPAB_SIGNALING	76	3.752631579
GO_NEGATIVE_REGULATION_OF_PROTEIN_AUTOPHOSPHORYLATION	8	3.75
GO_POSITIVE_REGULATION_OF_G1_S_TRANSITION_OF_MITOTIC_CELL_CYCLE	20	3.75
GO_DERMATAN_SULFATE_PROTEOGLYCAN_METABOLIC_PROCESS	14	3.75
GO_HEMATOPOIETIC_PROGENITOR_CELL_DIFFERENTIATION	83	3.74939759
GO_POSITIVE_REGULATION_OF_CELL_GROWTH	129	3.747286822
GO_BONE_DEVELOPMENT	137	3.745985401
GO_ACTIVATING_TRANSCRIPTION_FACTOR_BINDING	51	3.745098039
GO_CYCLIN_DEPENDENT_PROTEIN_SERINE_THREONINE_KINASE_INHIBITOR_ACTIVITY	9	3.744444444
GO_POSITIVE_REGULATION_OF_GROWTH	209	3.744019139
GO_NEURAL_RETINA_DEVELOPMENT	43	3.741860465
GO_CEREBELLAR_PURKINJE_CELL_LAYER_MORPHOGENESIS	12	3.741666667
GO_ANATOMICAL_STRUCTURE_FORMATION_INVOLVED_IN_MORPHOGENESIS	821	3.7409257
GO_REGULATION_OF_ORGAN_GROWTH	66	3.740909091
GO_REGULATION_OF_CELL_CYCLE_PHASE_TRANSITION	280	3.740357143
GO_MUSCLE_CELL_MIGRATION	16	3.7375
GO_CENTRAL_NERVOUS_SYSTEM_NEURON_AXONOGENESIS	25	3.736
GO_INTRONIC_TRANSCRIPTION_REGULATORY_REGION_DNA_BINDING	9	3.733333333
GO_POSITIVE_REGULATION_OF_CANONICAL_WNT_SIGNALING_PATHWAY	109	3.732110092
GO_NEGATIVE_REGULATION_OF_KINASE_ACTIVITY	212	3.730188679
GO_REGULATION_OF_HEMOPOIESIS	274	3.729562044
GO_CELLULAR_RESPONSE_TO_STARVATION	99	3.729292929
GO_REGULATION_OF_PROTEIN_SERINE_THREONINE_KINASE_ACTIVITY	416	3.728125
GO_REGULATION_OF_DENDRITIC_SPINE_MORPHOGENESIS	27	3.725925926
GO_REGULATION_OF_STEROID_HORMONE_SECRETION	16	3.725
GO_NUCLEAR_TRANSCRIBED_MRNA_CATABOLIC_PROCESS_DEADENYLATION_DEPENDENT_DECAY	48	3.725
GO_UBIQUITIN_LIKE_PROTEIN_SPECIFIC_PROTEASE_ACTIVITY	84	3.725
GO_OSSIFICATION	224	3.723660714
GO_REGULATION_OF_TRANSCRIPTION_FROM_RNA_POLYMERASE_I_PROMOTER	17	3.723529412
GO_ANKYRIN_BINDING	17	3.723529412
GO_METHYL_CPG_BINDING	13	3.723076923
GO_REGULATION_OF_NEURON_MIGRATION	23	3.72173913
GO_REGULATION_OF_THYMOCYTE_APOPTOTIC_PROCESS	10	3.72
GO_REGULATION_OF_MONOCYTE_DIFFERENTIATION	10	3.72
GO_TRANSCRIPTION_COREPRESSOR_ACTIVITY	185	3.719459459
GO_CELLULAR_RESPONSE_TO_EXTRACELLULAR_STIMULUS	168	3.717857143
GO_CORONARY_VASCULATURE_DEVELOPMENT	34	3.717647059
GO_RESPONSE_TO_FOOD	17	3.717647059
GO_EMBRYONIC_PLACENTA_MORPHOGENESIS	21	3.714285714
GO_SPERMATID_DIFFERENTIATION	113	3.713274336
GO_CELLULAR_RESPONSE_TO_PROSTAGLANDIN_E_STIMULUS	16	3.7125
GO_POSITIVE_REGULATION_OF_EPITHELIAL_CELL_APOPTOTIC_PROCESS	18	3.711111111
GO_MRNA_BINDING	130	3.71
GO_GAS_TRANSPORT	12	3.708333333
GO_REGULATION_OF_ERBB_SIGNALING_PATHWAY	70	3.702857143
GO_STRIATED_MUSCLE_CELL_DIFFERENTIATION	151	3.702649007
GO_POSITIVE_REGULATION_OF_MYELOID_CELL_DIFFERENTIATION	71	3.7
GO_RESPONSE_TO_MISFOLDED_PROTEIN	13	3.7
GO_U2_SNRNP	16	3.7
GO_RNA_DNA_HYBRID_RIBONUCLEASE_ACTIVITY	5	3.7
GO_SPROUTING_ANGIOGENESIS	41	3.695121951
GO_REGULATION_OF_BINDING	254	3.694488189
GO_POSITIVE_REGULATION_OF_GLYCOGEN_METABOLIC_PROCESS	13	3.692307692
GO_SEX_DIFFERENTIATION	228	3.691666667
GO_HETEROCHROMATIN	57	3.69122807
GO_SYNAPTIC_SIGNALING	382	3.690837696
GO_DNA_METABOLIC_PROCESS	629	3.690779014
GO_REGULATION_OF_VASODILATION	41	3.690243902
GO_HEPATOCYTE_APOPTOTIC_PROCESS	10	3.69
GO_CYTOPLASMIC_TRANSLATION	34	3.688235294
GO_REGULATION_OF_TRANSLATIONAL_INITIATION	63	3.687301587
GO_CHROMATIN_REMODELING	128	3.6859375
GO_NEGATIVE_REGULATION_OF_GLUCONEOGENESIS	7	3.685714286
GO_CELLULAR_RESPONSE_TO_ORGANIC_CYCLIC_COMPOUND	404	3.681435644
GO_SENSORY_PERCEPTION_OF_LIGHT_STIMULUS	190	3.680526316
GO_COLLECTING_DUCT_DEVELOPMENT	10	3.68
GO_MYOFILAMENT	20	3.68
GO_WNT_SIGNALING_PATHWAY_CALCIUM_MODULATING_PATHWAY	33	3.678787879
GO_MULTICELLULAR_ORGANISMAL_MOVEMENT	36	3.677777778
GO_DEVELOPMENTAL_PROCESS_INVOLVED_IN_REPRODUCTION	534	3.67659176
GO_POSITIVE_REGULATION_OF_LYASE_ACTIVITY	50	3.676
GO_EPIBOLY	18	3.672222222
GO_RNA_PHOSPHODIESTER_BOND_HYDROLYSIS	85	3.670588235
GO_LOCOMOTORY_EXPLORATION_BEHAVIOR	10	3.67
GO_REGULATION_OF_SENSORY_PERCEPTION	32	3.66875
GO_POSITIVE_REGULATION_OF_PROTEIN_ACETYLATION	30	3.666666667
GO_CHROMOSOME_LOCALIZATION	54	3.664814815
GO_VASCULATURE_DEVELOPMENT	404	3.663118812
GO_SMOOTHENED_SIGNALING_PATHWAY	56	3.6625
GO_SCAFFOLD_PROTEIN_BINDING	40	3.6625
GO_RESPONSE_TO_MANGANESE_ION	15	3.66
GO_CELLULAR_RESPONSE_TO_INORGANIC_SUBSTANCE	139	3.658992806
GO_RESPONSE_TO_ELECTRICAL_STIMULUS	36	3.658333333
GO_NUCLEAR_TRANSPORT	288	3.656944444
GO_REGULATION_OF_BONE_RESORPTION	27	3.655555556
GO_CARDIAC_CONDUCTION_SYSTEM_DEVELOPMENT	11	3.654545455
GO_MRNA_METABOLIC_PROCESS	501	3.653892216
GO_MICROGLIAL_CELL_ACTIVATION	10	3.65
GO_NON_RECOMBINATIONAL_REPAIR	60	3.65
GO_POTASSIUM_CHANNEL_REGULATOR_ACTIVITY	36	3.65
GO_KERATINOCYTE_DIFFERENTIATION	87	3.649425287
GO_REGULATION_OF_N_METHYL_D_ASPARTATE_SELECTIVE_GLUTAMATE_RECEPTOR_ACTIVITY	13	3.646153846
GO_MULTICELLULAR_ORGANISMAL_HOMEOSTASIS	240	3.645416667
GO_REGULATION_OF_ESTABLISHMENT_OF_PROTEIN_LOCALIZATION_TO_MITOCHONDRION	111	3.645045045
GO_POST_EMBRYONIC_DEVELOPMENT	78	3.644871795
GO_NEGATIVE_REGULATION_OF_HORMONE_SECRETION	69	3.64057971
GO_TAU_PROTEIN_KINASE_ACTIVITY	10	3.64
GO_CIRCULATORY_SYSTEM_DEVELOPMENT	687	3.639592431
GO_REGULATION_OF_DENDRITE_MORPHOGENESIS	63	3.638095238
GO_REGULATION_OF_MEMBRANE_PROTEIN_ECTODOMAIN_PROTEOLYSIS	14	3.635714286
GO_RESPONSE_TO_PROSTAGLANDIN_E	23	3.634782609
GO_ATRIAL_SEPTUM_MORPHOGENESIS	12	3.633333333
GO__DE_NOVO_PROTEIN_FOLDING	12	3.633333333
GO_NEGATIVE_REGULATION_OF_VIRAL_TRANSCRIPTION	21	3.633333333
GO_NEUROTRANSMITTER_RECEPTOR_ACTIVITY	60	3.626666667
GO_TAXIS	393	3.625954198
GO_EXON_EXON_JUNCTION_COMPLEX	20	3.625
GO_HISTONE_MONOUBIQUITINATION	17	3.623529412
GO_VENTRICULAR_TRABECULA_MYOCARDIUM_MORPHOGENESIS	9	3.622222222
GO_CELLULAR_RESPONSE_TO_HORMONE_STIMULUS	474	3.621940928
GO_NEGATIVE_REGULATION_OF_TRANSFERASE_ACTIVITY	294	3.621428571
GO_INTERMEDIATE_FILAMENT_BASED_PROCESS	35	3.62
GO_CAMERA_TYPE_EYE_PHOTORECEPTOR_CELL_DIFFERENTIATION	10	3.62
GO_REGULATION_OF_DEVELOPMENTAL_GROWTH	265	3.618113208
GO_NEGATIVE_REGULATION_OF_BINDING	116	3.618103448
GO_RESPONSE_TO_AMPHETAMINE	28	3.617857143
GO_AXON_PART	195	3.616923077
GO_NEGATIVE_REGULATION_OF_CELL_CYCLE	364	3.614835165
GO_EMBRYONIC_PATTERN_SPECIFICATION	54	3.614814815
GO_REGULATION_OF_NEURON_APOPTOTIC_PROCESS	171	3.614619883
GO_AUTOPHAGOSOME_MEMBRANE	23	3.613043478
GO_POSITIVE_REGULATION_OF_HAIR_CYCLE	9	3.611111111
GO_RESPONSE_TO_ESTROGEN	193	3.610880829
GO_DNA_TEMPLATED_TRANSCRIPTION_INITIATION	163	3.610429448
GO_REGULATION_OF_POSTSYNAPTIC_MEMBRANE_POTENTIAL	49	3.610204082
GO_OPTIC_NERVE_DEVELOPMENT	10	3.61
GO_MEGAKARYOCYTE_DEVELOPMENT	13	3.607692308
GO_REGULATION_OF_CELL_CYCLE	811	3.607274969
GO_REGENERATION	136	3.606617647
GO_NEGATIVE_REGULATION_OF_REGULATED_SECRETORY_PATHWAY	18	3.605555556
GO_ACTIN_MONOMER_BINDING	20	3.605
GO_REGULATION_OF_NEURONAL_SYNAPTIC_PLASTICITY	42	3.604761905
GO_MODULATION_BY_VIRUS_OF_HOST_MORPHOLOGY_OR_PHYSIOLOGY	31	3.603225806
GO_ORGANELLE_INHERITANCE	8	3.6
GO_RESPONSE_TO_ALCOHOL	328	3.59847561
GO_HISTONE_METHYLTRANSFERASE_ACTIVITY	50	3.596
GO_PROTEIN_DOMAIN_SPECIFIC_BINDING	562	3.595373665
GO_MRNA_3_UTR_BINDING	40	3.595
GO_POSITIVE_REGULATION_OF_NEURON_DIFFERENTIATION	274	3.593065693
GO_POSITIVE_REGULATION_OF_FATTY_ACID_OXIDATION	13	3.592307692
GO_ORGAN_GROWTH	57	3.589473684
GO_IN_UTERO_EMBRYONIC_DEVELOPMENT	282	3.589361702
GO_NEGATIVE_REGULATION_OF_PHOSPHORYLATION	370	3.588108108
GO_REGULATION_OF_BLOOD_CIRCULATION	265	3.583018868
GO_NEGATIVE_REGULATION_OF_MULTICELLULAR_ORGANISMAL_PROCESS	864	3.578240741
GO_REGULATION_OF_CGMP_METABOLIC_PROCESS	27	3.577777778
GO_PROSTATE_GLAND_GROWTH	9	3.577777778
GO_NEGATIVE_REGULATION_OF_PHOSPHORUS_METABOLIC_PROCESS	475	3.577473684
GO_CELL_MIGRATION_INVOLVED_IN_GASTRULATION	13	3.576923077
GO_RESPONSE_TO_PARATHYROID_HORMONE	11	3.572727273
GO_POSITIVE_REGULATION_OF_SMOOTHENED_SIGNALING_PATHWAY	20	3.57
GO_NPBAF_COMPLEX	10	3.57
GO_REGULATION_OF_STRIATED_MUSCLE_CELL_DIFFERENTIATION	79	3.569620253
GO_PEPTIDE_TRANSPORT	59	3.569491525
GO_EXOCRINE_SYSTEM_DEVELOPMENT	37	3.567567568
GO_U2_TYPE_SPLICEOSOMAL_COMPLEX	24	3.566666667
GO_RESPONSE_TO_STARVATION	131	3.56259542
GO_CIRCULATORY_SYSTEM_PROCESS	328	3.5625
GO_N_TERMINAL_PROTEIN_ACETYLTRANSFERASE_COMPLEX	8	3.5625
GO_CELL_SURFACE_RECEPTOR_SIGNALING_PATHWAY_INVOLVED_IN_CELL_CELL_SIGNALING	66	3.562121212
GO_DAMAGED_DNA_BINDING	58	3.562068966
GO_POSITIVE_REGULATION_OF_TISSUE_REMODELING	21	3.561904762
GO_ANGIOGENESIS	247	3.561538462
GO_CEREBELLAR_CORTEX_FORMATION	20	3.56
GO_PCG_PROTEIN_COMPLEX	35	3.56
GO_RESPONSE_TO_HORMONE	783	3.559642401
GO_REGULATION_OF_NEUROTRANSMITTER_RECEPTOR_ACTIVITY	28	3.557142857
GO_PROTEIN_OLIGOMERIZATION	381	3.555380577
GO_NAD_METABOLIC_PROCESS	44	3.554545455
GO_TRNA_SPECIFIC_RIBONUCLEASE_ACTIVITY	11	3.554545455
GO_WOUND_HEALING	414	3.553864734
GO_MODULATION_OF_EXCITATORY_POSTSYNAPTIC_POTENTIAL	28	3.553571429
GO_POSITIVE_REGULATION_OF_LAMELLIPODIUM_ASSEMBLY	15	3.553333333
GO_CELLULAR_RESPONSE_TO_ENDOGENOUS_STIMULUS	870	3.552988506
GO_RESPONSE_TO_INSECTICIDE	10	3.55
GO_COSTAMERE	16	3.55
GO_CELL_JUNCTION_ORGANIZATION	166	3.546987952
GO_CARDIAC_MUSCLE_CELL_DIFFERENTIATION	65	3.546153846
GO_RENAL_ABSORPTION	11	3.545454545
GO_CARDIAC_MUSCLE_TISSUE_DEVELOPMENT	119	3.544537815
GO_RNA_POLYMERASE_II_REPRESSING_TRANSCRIPTION_FACTOR_BINDING	26	3.542307692
GO_REGULATION_OF_DEFENSE_RESPONSE_TO_VIRUS_BY_HOST	110	3.541818182
GO_REGULATION_OF_AXON_GUIDANCE	38	3.539473684
GO_POSITIVE_REGULATION_OF_ALCOHOL_BIOSYNTHETIC_PROCESS	19	3.536842105
GO_CHROMATIN_MODIFICATION	456	3.536842105
GO_DOPAMINE_METABOLIC_PROCESS	22	3.536363636
GO_MATURE_B_CELL_DIFFERENTIATION_INVOLVED_IN_IMMUNE_RESPONSE	11	3.536363636
GO_U12_TYPE_SPLICEOSOMAL_COMPLEX	22	3.536363636
GO_REGULATION_OF_BODY_FLUID_LEVELS	448	3.534821429
GO_IMMUNE_SYSTEM_DEVELOPMENT	505	3.533267327
GO_CELLULAR_RESPONSE_TO_DEXAMETHASONE_STIMULUS	25	3.532
GO_POSITIVE_REGULATION_OF_NUCLEOCYTOPLASMIC_TRANSPORT	107	3.531775701
GO_ENDOCARDIUM_DEVELOPMENT	10	3.53
GO_MULTI_ORGANISM_BEHAVIOR	64	3.528125
GO_RESPONSE_TO_HEAT	79	3.526582278
GO_INTRACELLULAR_STEROID_HORMONE_RECEPTOR_SIGNALING_PATHWAY	58	3.525862069
GO_REGULATION_OF_JUN_KINASE_ACTIVITY	75	3.525333333
GO_GLUCOCORTICOID_RECEPTOR_BINDING	12	3.525
GO_INTRACELLULAR_LIGAND_GATED_ION_CHANNEL_ACTIVITY	26	3.523076923
GO_CARDIAC_ATRIUM_DEVELOPMENT	27	3.522222222
GO_REGULATION_OF_INTRINSIC_APOPTOTIC_SIGNALING_PATHWAY_IN_RESPONSE_TO_DNA_DAMAGE	23	3.52173913
GO_NEGATIVE_REGULATION_OF_SIGNAL_TRANSDUCTION_BY_P53_CLASS_MEDIATOR	19	3.521052632
GO_RESPONSE_TO_PEPTIDE	349	3.520057307
GO_POSITIVE_REGULATION_OF_VIRAL_PROCESS	78	3.519230769
GO_IRE1_MEDIATED_UNFOLDED_PROTEIN_RESPONSE	44	3.518181818
GO_MITOCHONDRIAL_CALCIUM_ION_TRANSPORT	6	3.516666667
GO_REGULATION_OF_MEIOTIC_CELL_CYCLE	37	3.516216216
GO_NEGATIVE_REGULATION_OF_TRANSFORMING_GROWTH_FACTOR_BETA_RECEPTOR_SIGNALING_PATHWAY	58	3.515517241
GO_SKELETAL_MUSCLE_CONTRACTION	26	3.515384615
GO_HISTONE_H4_ACETYLATION	40	3.515
GO_LIVER_REGENERATION	14	3.514285714
GO_KINASE_REGULATOR_ACTIVITY	150	3.513333333
GO_NEGATIVE_REGULATION_OF_MYOTUBE_DIFFERENTIATION	16	3.5125
GO_ACTIN_MEDIATED_CELL_CONTRACTION	64	3.5125
GO_NEGATIVE_REGULATION_OF_CELL_CYCLE_PROCESS	180	3.512222222
GO_REPLISOME	25	3.512
GO_VENOUS_BLOOD_VESSEL_DEVELOPMENT	13	3.507692308
GO_NEURON_MATURATION	27	3.507407407
GO_GLUCAN_BIOSYNTHETIC_PROCESS	20	3.505
GO_REGULATION_OF_MUSCLE_CONTRACTION	134	3.502985075
GO_ADP_METABOLIC_PROCESS	39	3.502564103
GO_REGULATION_OF_BLOOD_PRESSURE	155	3.5
GO_SEMAPHORIN_PLEXIN_SIGNALING_PATHWAY_INVOLVED_IN_NEURON_PROJECTION_GUIDANCE	12	3.5
GO_NUCLEOSIDE_MONOPHOSPHATE_BIOSYNTHETIC_PROCESS	67	3.498507463
GO_RHO_PROTEIN_SIGNAL_TRANSDUCTION	42	3.497619048
GO_NUCLEAR_BODY	292	3.494520548
GO_RESPONSE_TO_TRANSFORMING_GROWTH_FACTOR_BETA	133	3.493984962
GO_REPLICATION_FORK	53	3.49245283
GO_PROTEASOME_COMPLEX	70	3.491428571
GO_HEXOSE_CATABOLIC_PROCESS	41	3.490243902
GO_MHC_PROTEIN_BINDING	20	3.49
GO_REGULATION_OF_RESPONSE_TO_INTERFERON_GAMMA	19	3.489473684
GO_HEMOSTASIS	274	3.485766423
GO_RESPONSE_TO_STIMULUS_INVOLVED_IN_REGULATION_OF_MUSCLE_ADAPTATION	14	3.485714286
GO_REGULATION_OF_NEUROTRANSMITTER_UPTAKE	14	3.485714286
GO_PROTEIN_KINASE_C_BINDING	41	3.485365854
GO_NEPHRIC_DUCT_DEVELOPMENT	13	3.484615385
GO_RESPONSE_TO_CALCIUM_ION	102	3.484313725
GO_ENDORIBONUCLEASE_ACTIVITY_PRODUCING_5_PHOSPHOMONOESTERS	19	3.484210526
GO_CELL_PART_MORPHOGENESIS	533	3.483677298
GO_NEGATIVE_REGULATION_OF_MAP_KINASE_ACTIVITY	69	3.482608696
GO_REGULATION_OF_CELL_CYCLE_PROCESS	471	3.482165605
GO_POSITIVE_REGULATION_OF_TYPE_I_INTERFERON_PRODUCTION	61	3.481967213
GO_NEGATIVE_REGULATION_OF_ENDOTHELIAL_CELL_MIGRATION	32	3.48125
GO_POSITIVE_REGULATION_OF_INTRACELLULAR_PROTEIN_TRANSPORT	215	3.480930233
GO_REGULATION_OF_NUCLEOCYTOPLASMIC_TRANSPORT	195	3.480512821
GO_COVALENT_CHROMATIN_MODIFICATION	290	3.478965517
GO_RETINA_LAYER_FORMATION	19	3.478947368
GO_POSITIVE_REGULATION_OF_TRANSCRIPTION_FROM_RNA_POLYMERASE_II_PROMOTER_IN_RESPONSE_TO_ENDOPLASMIC_RETICULUM_STRESS	9	3.477777778
GO_COGNITION	219	3.47716895
GO_RESPONSE_TO_WOUNDING	494	3.477125506
GO_REGULATION_OF_EXCRETION	26	3.476923077
GO_NEGATIVE_REGULATION_OF_PEPTIDYL_THREONINE_PHOSPHORYLATION	13	3.476923077
GO_PYRUVATE_METABOLIC_PROCESS	54	3.474074074
GO_REGULATION_OF_MEIOTIC_NUCLEAR_DIVISION	26	3.473076923
GO_TISSUE_REMODELING	79	3.470886076
GO_REGULATION_OF_HEART_CONTRACTION	199	3.470351759
GO_SEMAPHORIN_RECEPTOR_COMPLEX	10	3.47
GO_POSITIVE_REGULATION_OF_MULTICELLULAR_ORGANISMAL_PROCESS	1218	3.469129721
GO_ERAD_PATHWAY	63	3.465079365
GO_NEGATIVE_REGULATION_OF_ENDOPLASMIC_RETICULUM_STRESS_INDUCED_INTRINSIC_APOPTOTIC_SIGNALING_PATHWAY	14	3.464285714
GO_NEGATIVE_REGULATION_OF_AUTOPHAGY	47	3.463829787
GO_PROTEIN_ALKYLATION	94	3.463829787
GO_PHAGOLYSOSOME_ASSEMBLY	8	3.4625
GO_NEGATIVE_REGULATION_OF_EPITHELIAL_CELL_MIGRATION	45	3.462222222
GO_LYMPHOCYTE_DIFFERENTIATION	183	3.461748634
GO_RNA_POLYMERASE_II_CORE_BINDING	13	3.461538462
GO_POSITIVE_REGULATION_OF_INTERLEUKIN_6_SECRETION	15	3.46
GO_FRUCTOSE_METABOLIC_PROCESS	12	3.458333333
GO_PHOSPHATIDYLCHOLINE_BINDING	18	3.455555556
GO_REGULATION_OF_TOR_SIGNALING	58	3.455172414
GO_COP9_SIGNALOSOME	29	3.455172414
GO_NUCLEAR_PERIPHERY	107	3.455140187
GO_POSITIVE_REGULATION_OF_NEURON_DEATH	62	3.45483871
GO_NEGATIVE_REGULATION_OF_PROTEIN_BINDING	69	3.453623188
GO_RESPONSE_TO_PROGESTERONE	42	3.452380952
GO_REGULATION_OF_CELL_CYCLE_G2_M_PHASE_TRANSITION	49	3.448979592
GO_RIBONUCLEOPROTEIN_COMPLEX	604	3.447516556
GO_EPHRIN_RECEPTOR_ACTIVITY	15	3.446666667
GO_RETINOIC_ACID_RECEPTOR_BINDING	28	3.446428571
GO_NEGATIVE_REGULATION_OF_ION_TRANSPORT	112	3.445535714
GO_DNA_REPLICATION_CHECKPOINT	11	3.445454545
GO_POSITIVE_REGULATION_OF_MULTICELLULAR_ORGANISMAL_METABOLIC_PROCESS	18	3.444444444
GO_PERICARDIUM_DEVELOPMENT	16	3.44375
GO_POSITIVE_REGULATION_OF_FIBROBLAST_PROLIFERATION	44	3.440909091
GO_POSITIVE_REGULATION_OF_WNT_SIGNALING_PATHWAY	141	3.440425532
GO_HOPS_COMPLEX	10	3.44
GO_PROTEIN_COMPLEX_BIOGENESIS	958	3.436221294
GO_GLUCOSE_METABOLIC_PROCESS	103	3.434951456
GO_NEGATIVE_REGULATION_OF_DENDRITE_DEVELOPMENT	24	3.433333333
GO_RNA_BINDING	1329	3.4331076
GO_NUCLEOTIDE_BINDING_DOMAIN_LEUCINE_RICH_REPEAT_CONTAINING_RECEPTOR_SIGNALING_PATHWAY	23	3.430434783
GO_RESPONSE_TO_ORGANIC_CYCLIC_COMPOUND	797	3.430238394
GO_REGULATION_OF_SKELETAL_MUSCLE_CONTRACTION	10	3.43
GO_CELLULAR_COMPONENT_MORPHOGENESIS	766	3.429373368
GO_POST_EMBRYONIC_ORGAN_DEVELOPMENT	12	3.425
GO_REGULATION_OF_ANATOMICAL_STRUCTURE_MORPHOGENESIS	895	3.423687151
GO_MULTICELLULAR_ORGANISM_METABOLIC_PROCESS	76	3.423684211
GO_SENSORY_PERCEPTION_OF_PAIN	65	3.423076923
GO_NEGATIVE_REGULATION_OF_CELL_DEATH	739	3.422733424
GO_TRANSFORMING_GROWTH_FACTOR_BETA_RECEPTOR_BINDING	46	3.42173913
GO_MUSCLE_CELL_PROLIFERATION	14	3.421428571
GO_HORMONE_RECEPTOR_BINDING	132	3.421212121
GO_POSITIVE_REGULATION_OF_TRANSPORTER_ACTIVITY	63	3.420634921
GO_ERK1_AND_ERK2_CASCADE	20	3.42
GO_POSITIVE_REGULATION_OF_PATHWAY_RESTRICTED_SMAD_PROTEIN_PHOSPHORYLATION	43	3.418604651
GO_STRIATED_MUSCLE_CONTRACTION	87	3.418390805
GO_NEUROTROPHIN_TRK_RECEPTOR_SIGNALING_PATHWAY	12	3.416666667
GO_EPITHELIAL_STRUCTURE_MAINTENANCE	20	3.415
GO_ORGAN_MATURATION	16	3.4125
GO_SODIUM_ION_EXPORT	10	3.41
GO_NEGATIVE_REGULATION_OF_RETINOIC_ACID_RECEPTOR_SIGNALING_PATHWAY	11	3.409090909
GO_CELLULAR_RESPONSE_TO_THYROID_HORMONE_STIMULUS	11	3.409090909
GO_POSITIVE_REGULATION_OF_AXONOGENESIS	63	3.407936508
GO_REGULATION_OF_LONG_TERM_SYNAPTIC_POTENTIATION	16	3.40625
GO_RESPONSE_TO_LIPID	773	3.405950841
GO_COPI_COATED_VESICLE	17	3.405882353
GO_LEUKOCYTE_DIFFERENTIATION	258	3.405813953
GO_VOLTAGE_GATED_CALCIUM_CHANNEL_COMPLEX	35	3.405714286
GO_REGULATION_OF_CELL_MORPHOGENESIS_INVOLVED_IN_DIFFERENTIATION	303	3.405610561
GO_POSITIVE_REGULATION_OF_CALCIUM_ION_DEPENDENT_EXOCYTOSIS	20	3.405
GO_MATING_BEHAVIOR	20	3.405
GO_REGULATION_OF_SYSTEMIC_ARTERIAL_BLOOD_PRESSURE	79	3.403797468
GO_RESPONSE_TO_HYDROGEN_PEROXIDE	92	3.401086957
GO_REGULATION_OF_CENTRIOLE_REPLICATION	10	3.4
GO_RELAXATION_OF_MUSCLE	16	3.4
GO_DEFENSE_RESPONSE_TO_GRAM_NEGATIVE_BACTERIUM	37	3.4
GO_U2_TYPE_PRESPLICEOSOME	15	3.4
GO_ATPASE_REGULATOR_ACTIVITY	25	3.396
GO_MODULATION_OF_TRANSCRIPTION_IN_OTHER_ORGANISM_INVOLVED_IN_SYMBIOTIC_INTERACTION	20	3.395
GO_ODONTOGENESIS_OF_DENTIN_CONTAINING_TOOTH	68	3.394117647
GO_POSITIVE_REGULATION_OF_FATTY_ACID_METABOLIC_PROCESS	29	3.393103448
GO_NEGATIVE_REGULATION_OF_MUSCLE_CELL_APOPTOTIC_PROCESS	28	3.392857143
GO_CATION_AMINO_ACID_SYMPORTER_ACTIVITY	14	3.392857143
GO_BONE_MATURATION	12	3.391666667
GO_REGULATION_OF_ENDOTHELIAL_CELL_DIFFERENTIATION	22	3.390909091
GO_CEREBELLAR_PURKINJE_CELL_LAYER_DEVELOPMENT	21	3.39047619
GO_POLARIZED_EPITHELIAL_CELL_DIFFERENTIATION	10	3.39
GO_TRANSCRIPTIONAL_REPRESSOR_COMPLEX	69	3.386956522
GO_INTRINSIC_APOPTOTIC_SIGNALING_PATHWAY	130	3.386923077
GO_CLATHRIN_COAT_OF_COATED_PIT	15	3.386666667
GO_CELLULAR_RESPONSE_TO_HYDROGEN_PEROXIDE	51	3.38627451
GO_MISFOLDED_OR_INCOMPLETELY_SYNTHESIZED_PROTEIN_CATABOLIC_PROCESS	14	3.385714286
GO_REGULATION_OF_SYSTEMIC_ARTERIAL_BLOOD_PRESSURE_BY_CIRCULATORY_RENIN_ANGIOTENSIN	13	3.384615385
GO_ESTABLISHMENT_OF_CELL_POLARITY	81	3.383950617
GO_POSITIVE_REGULATION_OF_CELL_CYCLE_G1_S_PHASE_TRANSITION	24	3.383333333
GO_NEGATIVE_REGULATION_OF_CALCIUM_ION_TRANSMEMBRANE_TRANSPORT	23	3.382608696
GO_REGULATION_OF_MITOTIC_CELL_CYCLE	400	3.382
GO_NEGATIVE_REGULATION_OF_NEURON_DEATH	149	3.381879195
GO_RNA_HELICASE_ACTIVITY	56	3.380357143
GO_REGULATION_OF_TYROSINE_PHOSPHORYLATION_OF_STAT3_PROTEIN	39	3.379487179
GO_HISTONE_UBIQUITINATION	28	3.378571429
GO_REGULATION_OF_AXONOGENESIS	156	3.378205128
GO_REPRODUCTIVE_BEHAVIOR	26	3.376923077
GO_MYELOID_LEUKOCYTE_DIFFERENTIATION	89	3.375280899
GO_ADHERENS_JUNCTION_ASSEMBLY	27	3.374074074
GO_RNA_POLYMERASE_II_TRANSCRIPTION_FACTOR_BINDING	98	3.373469388
GO_NEGATIVE_REGULATION_OF_T_CELL_DIFFERENTIATION	26	3.373076923
GO_TRANSLATION_ELONGATION_FACTOR_ACTIVITY	14	3.371428571
GO_NEGATIVE_REGULATION_OF_MUSCLE_HYPERTROPHY	13	3.369230769
GO_NUCLEIC_ACID_PHOSPHODIESTER_BOND_HYDROLYSIS	190	3.368947368
GO_CELLULAR_RESPONSE_TO_STRESS	1320	3.367878788
GO_MITOCHONDRION_LOCALIZATION	28	3.367857143
GO_REGULATION_OF_SYSTEMIC_ARTERIAL_BLOOD_PRESSURE_BY_RENIN_ANGIOTENSIN	21	3.366666667
GO_CELL_CYCLE_CHECKPOINT	162	3.366049383
GO_CCR4_NOT_COMPLEX	11	3.363636364
GO_ESTABLISHMENT_OR_MAINTENANCE_OF_EPITHELIAL_CELL_APICAL_BASAL_POLARITY	27	3.362962963
GO_HISTONE_KINASE_ACTIVITY	16	3.3625
GO_MACROAUTOPHAGY	228	3.362280702
GO_BRAIN_MORPHOGENESIS	33	3.360606061
GO_OVARIAN_FOLLICLE_DEVELOPMENT	55	3.36
GO_RNA_POLYMERASE_CORE_ENZYME_BINDING	16	3.35625
GO_RESPONSE_TO_NITRIC_OXIDE	18	3.355555556
GO_NEGATIVE_REGULATION_OF_MITOTIC_CELL_CYCLE	169	3.355029586
GO_REGULATION_OF_HAIR_FOLLICLE_DEVELOPMENT	13	3.353846154
GO_POSITIVE_REGULATION_OF_MAP_KINASE_ACTIVITY	188	3.353191489
GO_REGULATION_OF_ANION_TRANSPORT	124	3.350806452
GO_REGULATION_OF_DENDRITE_DEVELOPMENT	103	3.349514563
GO_CELL_CYCLE_ARREST	127	3.348031496
GO_REGULATION_OF_PROTEIN_UBIQUITINATION_INVOLVED_IN_UBIQUITIN_DEPENDENT_PROTEIN_CATABOLIC_PROCESS	88	3.347727273
GO_REGULATION_OF_OXIDATIVE_PHOSPHORYLATION	15	3.346666667
GO_RESPONSE_TO_AMINO_ACID	98	3.344897959
GO_LOW_DENSITY_LIPOPROTEIN_RECEPTOR_ACTIVITY	9	3.344444444
GO_REGULATION_OF_SMOOTHENED_SIGNALING_PATHWAY	51	3.343137255
GO_REGULATION_OF_PROTEIN_EXIT_FROM_ENDOPLASMIC_RETICULUM	14	3.342857143
GO_GUANYL_NUCLEOTIDE_BINDING	320	3.341875
GO_MYELIN_ASSEMBLY	12	3.341666667
GO_MEMBRANE_HYPERPOLARIZATION	10	3.34
GO_REGULATION_OF_SEQUENCE_SPECIFIC_DNA_BINDING_TRANSCRIPTION_FACTOR_ACTIVITY	319	3.339811912
GO_NUCLEOPLASM_PART	569	3.334622144
GO_OVULATION_CYCLE_PROCESS	79	3.334177215
GO_TRANSCRIPTION_COUPLED_NUCLEOTIDE_EXCISION_REPAIR	55	3.332727273
GO_CELLULAR_RESPONSE_TO_OXYGEN_CONTAINING_COMPOUND	688	3.332703488
GO_POSITIVE_REGULATION_OF_STRESS_ACTIVATED_PROTEIN_KINASE_SIGNALING_CASCADE	127	3.330708661
GO_REGULATION_OF_ENDOTHELIAL_CELL_DEVELOPMENT	10	3.33
GO_NEGATIVE_REGULATION_OF_ACTIN_FILAMENT_BUNDLE_ASSEMBLY	17	3.329411765
GO_NATURAL_KILLER_CELL_MEDIATED_IMMUNITY	18	3.327777778
GO_REGULATION_OF_RNA_POLYMERASE_II_TRANSCRIPTIONAL_PREINITIATION_COMPLEX_ASSEMBLY	11	3.327272727
GO_POSITIVE_REGULATION_OF_TRANSCRIPTION_FROM_RNA_POLYMERASE_I_PROMOTER	11	3.327272727
GO_MITOTIC_SISTER_CHROMATID_SEGREGATION	78	3.326923077
GO_REGULATION_OF_REPRODUCTIVE_PROCESS	112	3.326785714
GO_MACROMOLECULAR_COMPLEX_ASSEMBLY	1168	3.326284247
GO_THIOL_DEPENDENT_UBIQUITIN_SPECIFIC_PROTEASE_ACTIVITY	64	3.325
GO_GTPASE_ACTIVATING_PROTEIN_BINDING	12	3.325
GO_RESPONSE_TO_ENDOGENOUS_STIMULUS	1269	3.32356186
GO_RNA_PROCESSING	683	3.316837482
GO_POSITIVE_REGULATION_OF_DEVELOPMENTAL_GROWTH	139	3.315827338
GO_POSITIVE_REGULATION_OF_CELL_PROLIFERATION	699	3.314020029
GO_ACTOMYOSIN_STRUCTURE_ORGANIZATION	68	3.313235294
GO_RESPONSE_TO_SALT_STRESS	16	3.3125
GO_MAGNESIUM_ION_BINDING	168	3.310714286
GO_CELLULAR_RESPONSE_TO_EXTERNAL_STIMULUS	234	3.31025641
GO_MULTI_MULTICELLULAR_ORGANISM_PROCESS	178	3.309550562
GO_POSITIVE_REGULATION_OF_MITOCHONDRION_ORGANIZATION	138	3.30942029
GO_VENTRICULAR_CARDIAC_MUSCLE_CELL_DEVELOPMENT	12	3.308333333
GO_POSITIVE_REGULATION_OF_CATECHOLAMINE_SECRETION	13	3.307692308
GO_NBAF_COMPLEX	13	3.307692308
GO_POSITIVE_REGULATION_OF_PHOSPHOPROTEIN_PHOSPHATASE_ACTIVITY	14	3.307142857
GO_NEGATIVE_REGULATION_OF_CELL_MORPHOGENESIS_INVOLVED_IN_DIFFERENTIATION	105	3.306666667
GO_REGULATION_OF_SYNAPTIC_VESICLE_EXOCYTOSIS	15	3.306666667
GO_REGULATION_OF_SULFUR_METABOLIC_PROCESS	17	3.305882353
GO_RESPONSE_TO_INCREASED_OXYGEN_LEVELS	18	3.305555556
GO_POSITIVE_REGULATION_OF_PROTEASOMAL_PROTEIN_CATABOLIC_PROCESS	87	3.303448276
GO_NEGATIVE_REGULATION_OF_CELL_PROLIFERATION	546	3.302014652
GO_REGULATION_OF_INTRACELLULAR_PROTEIN_TRANSPORT	319	3.301880878
GO_N_TERMINAL_PROTEIN_AMINO_ACID_ACETYLATION	12	3.3
GO_NEURON_PROJECTION_REGENERATION	28	3.3
GO_REGULATION_OF_MAP_KINASE_ACTIVITY	288	3.3
GO_DERLIN_1_RETROTRANSLOCATION_COMPLEX	8	3.3
GO_MYOSIN_HEAVY_CHAIN_BINDING	8	3.3
GO_NUCLEOTIDE_TRANSMEMBRANE_TRANSPORTER_ACTIVITY	17	3.3
GO_HIGH_VOLTAGE_GATED_CALCIUM_CHANNEL_ACTIVITY	9	3.3
GO_REPRODUCTION	1088	3.295220588
GO_POSITIVE_REGULATION_OF_FAT_CELL_DIFFERENTIATION	44	3.293181818
GO_CELLULAR_RESPONSE_TO_OXYGEN_LEVELS	125	3.2928
GO_SNRNA_BINDING	27	3.292592593
GO_VOLTAGE_GATED_ION_CHANNEL_ACTIVITY	170	3.291176471
GO_DNA_DIRECTED_RNA_POLYMERASE_II_HOLOENZYME	74	3.290540541
GO_RESPONSE_TO_CAMP	95	3.290526316
GO_REGULATION_OF_FIBROBLAST_PROLIFERATION	68	3.289705882
GO_POSITIVE_REGULATION_OF_TYROSINE_PHOSPHORYLATION_OF_STAT3_PROTEIN	32	3.2875
GO_CELLULAR_RESPONSE_TO_KETONE	68	3.286764706
GO_ESTABLISHMENT_OF_SPINDLE_ORIENTATION	22	3.286363636
GO_POSITIVE_REGULATION_OF_LIPID_CATABOLIC_PROCESS	22	3.286363636
GO_ANTIMICROBIAL_HUMORAL_RESPONSE	41	3.285365854
GO_PROTEIN_SERINE_THREONINE_PHOSPHATASE_ACTIVITY	56	3.283928571
GO_ANAPHASE_PROMOTING_COMPLEX_DEPENDENT_CATABOLIC_PROCESS	68	3.283823529
GO_PROTEIN_ACETYLATION	104	3.283653846
GO_14_3_3_PROTEIN_BINDING	17	3.282352941
GO_GERM_CELL_DEVELOPMENT	183	3.281967213
GO_REGULATION_OF_MUSCLE_SYSTEM_PROCESS	180	3.281666667
GO_REGULATION_OF_FATTY_ACID_TRANSPORT	26	3.280769231
GO_SPLICEOSOMAL_COMPLEX_ASSEMBLY	44	3.279545455
GO_CELLULAR_RESPONSE_TO_VITAMIN	23	3.27826087
GO_POSITIVE_REGULATION_OF_CIRCADIAN_RHYTHM	18	3.277777778
GO_CELLULAR_RESPONSE_TO_NITROGEN_COMPOUND	437	3.275743707
GO_SENSORY_PERCEPTION_OF_TEMPERATURE_STIMULUS	16	3.275
GO_SYNAPTIC_TRANSMISSION_GLUTAMATERGIC	20	3.275
GO_POSITIVE_REGULATION_OF_LONG_TERM_SYNAPTIC_POTENTIATION	11	3.272727273
GO_RAL_GTPASE_BINDING	11	3.272727273
GO_POLYSOME	35	3.271428571
GO_LEUKOCYTE_HOMEOSTASIS	51	3.270588235
GO_DNA_DAMAGE_RESPONSE_DETECTION_OF_DNA_DAMAGE	27	3.27037037
GO_CHAPERONE_BINDING	70	3.268571429
GO_NEGATIVE_REGULATION_OF_LYMPHOCYTE_DIFFERENTIATION	34	3.267647059
GO_MONOVALENT_INORGANIC_CATION_HOMEOSTASIS	107	3.26728972
GO_ESTABLISHMENT_OR_MAINTENANCE_OF_MONOPOLAR_CELL_POLARITY	14	3.264285714
GO_REGULATION_OF_ENDOTHELIAL_CELL_CHEMOTAXIS	14	3.264285714
GO_CYTOSKELETAL_PART	1201	3.263780183
GO_MOVEMENT_OF_CELL_OR_SUBCELLULAR_COMPONENT	1102	3.263430127
GO_EXCITATORY_POSTSYNAPTIC_POTENTIAL	24	3.2625
GO_PROTEIN_KINASE_B_SIGNALING	32	3.2625
GO_MYOTUBE_CELL_DEVELOPMENT	24	3.2625
GO_RETROGRADE_PROTEIN_TRANSPORT_ER_TO_CYTOSOL	13	3.261538462
GO_REGULATION_OF_DNA_REPAIR	62	3.261290323
GO_REGULATION_OF_GROWTH	559	3.257960644
GO_U5_SNRNP	14	3.257142857
GO_ENDORIBONUCLEASE_COMPLEX	14	3.257142857
GO_POSITIVE_REGULATION_OF_CHROMATIN_MODIFICATION	67	3.256716418
GO_NEGATIVE_REGULATION_OF_SECRETION	175	3.256
GO_REGULATION_OF_CIRCADIAN_SLEEP_WAKE_CYCLE_NON_REM_SLEEP	9	3.255555556
GO_POSITIVE_REGULATION_OF_CATION_TRANSMEMBRANE_TRANSPORT	78	3.255128205
GO_POSITIVE_REGULATION_OF_CALCIUM_ION_TRANSMEMBRANE_TRANSPORT	43	3.253488372
GO_RESPONSE_TO_GAMMA_RADIATION	43	3.253488372
GO_REGULATION_OF_POLYSACCHARIDE_METABOLIC_PROCESS	36	3.252777778
GO_CELL_PROLIFERATION	590	3.250169492
GO_REGULATION_OF_CELL_CYCLE_CHECKPOINT	20	3.25
GO_POSITIVE_REGULATION_OF_RECEPTOR_BIOSYNTHETIC_PROCESS	8	3.25
GO_POST_EMBRYONIC_MORPHOGENESIS	10	3.25
GO_STEROL_CATABOLIC_PROCESS	10	3.25
GO_POSITIVE_REGULATION_OF_LAMELLIPODIUM_ORGANIZATION	22	3.25
GO_MHC_PROTEIN_COMPLEX_BINDING	14	3.25
GO_NEURON_SPINE	104	3.248076923
GO_POSITIVE_REGULATION_OF_CELLULAR_PROTEIN_CATABOLIC_PROCESS	169	3.247337278
GO_REGULATION_OF_NEURON_DEATH	220	3.246818182
GO_POSITIVE_REGULATION_OF_NIK_NF_KAPPAB_SIGNALING	26	3.246153846
GO_REGULATION_OF_BONE_REMODELING	35	3.245714286
GO_POSITIVE_REGULATION_OF_AXON_EXTENSION	32	3.24375
GO_NEUROPEPTIDE_SIGNALING_PATHWAY	86	3.243023256
GO_REGULATION_OF_SYSTEM_PROCESS	456	3.242982456
GO_POLYSACCHARIDE_BIOSYNTHETIC_PROCESS	35	3.242857143
GO_NEGATIVE_REGULATION_OF_PROTEIN_MODIFICATION_PROCESS	534	3.242322097
GO_NEGATIVE_REGULATION_OF_RESPONSE_TO_DNA_DAMAGE_STIMULUS	38	3.242105263
GO_NEGATIVE_REGULATION_OF_CELL_SUBSTRATE_ADHESION	43	3.241860465
GO_DENDRITIC_CELL_CHEMOTAXIS	12	3.241666667
GO_CELL_PROJECTION_ORGANIZATION	768	3.240234375
GO_RESPONSE_TO_MUSCLE_ACTIVITY	15	3.24
GO_REGULATION_OF_DELAYED_RECTIFIER_POTASSIUM_CHANNEL_ACTIVITY	15	3.24
GO_LEUCINE_ZIPPER_DOMAIN_BINDING	8	3.2375
GO_AMEBOIDAL_TYPE_CELL_MIGRATION	137	3.23649635
GO_POSITIVE_REGULATION_OF_MUSCLE_CELL_DIFFERENTIATION	75	3.230666667
GO_HEMIDESMOSOME_ASSEMBLY	10	3.23
GO_CEREBELLAR_CORTEX_MORPHOGENESIS	27	3.22962963
GO_N_ACETYLTRANSFERASE_ACTIVITY	65	3.224615385
GO_PROTEIN_SERINE_THREONINE_TYROSINE_KINASE_ACTIVITY	34	3.223529412
GO_POSITIVE_REGULATION_OF_VIRAL_GENOME_REPLICATION	26	3.223076923
GO_POSITIVE_REGULATION_OF_CARDIAC_MUSCLE_CELL_PROLIFERATION	18	3.222222222
GO_NEGATIVE_REGULATION_OF_SEQUENCE_SPECIFIC_DNA_BINDING_TRANSCRIPTION_FACTOR_ACTIVITY	118	3.221186441
GO_POSITIVE_REGULATION_OF_DNA_REPLICATION	76	3.221052632
GO_HORMONE_TRANSPORT	65	3.22
GO_MYOSIN_II_COMPLEX	15	3.22
GO_LIPID_STORAGE	21	3.219047619
GO_REGULATION_OF_VACUOLE_ORGANIZATION	38	3.218421053
GO_DEACETYLASE_ACTIVITY	50	3.216
GO_DOPAMINE_RECEPTOR_BINDING	13	3.215384615
GO_HISTONE_PHOSPHORYLATION	20	3.215
GO_REGULATION_OF_KINASE_ACTIVITY	661	3.214826021
GO_NEGATIVE_REGULATION_OF_PROTEIN_MODIFICATION_BY_SMALL_PROTEIN_CONJUGATION_OR_REMOVAL	118	3.21440678
GO_PROTEIN_EXIT_FROM_ENDOPLASMIC_RETICULUM	16	3.2125
GO_DENDRITIC_SHAFT	32	3.2125
GO_DOPAMINE_RECEPTOR_SIGNALING_PATHWAY	25	3.212
GO_CELLULAR_RESPONSE_TO_PEPTIDE	232	3.210775862
GO_REGULATION_OF_LIPID_CATABOLIC_PROCESS	45	3.208888889
GO_CLATHRIN_COATED_VESICLE_MEMBRANE	69	3.207246377
GO_REGULATION_OF_GLUTAMATE_SECRETION	14	3.207142857
GO_POSITIVE_REGULATION_OF_NEUROBLAST_PROLIFERATION	17	3.205882353
GO_REGULATION_OF_ANATOMICAL_STRUCTURE_SIZE	420	3.201428571
GO_POSITIVE_REGULATION_OF_CELLULAR_PROTEIN_LOCALIZATION	300	3.200333333
GO_POSITIVE_REGULATION_OF_CELL_ADHESION_MEDIATED_BY_INTEGRIN	12	3.2
GO_REGULATION_OF_SYNAPTIC_VESICLE_TRANSPORT	23	3.2
GO_CHROMOCENTER	10	3.2
GO_SYNAPSE_ORGANIZATION	129	3.198449612
GO_AXON	365	3.197260274
GO_REGULATION_OF_CELL_PROLIFERATION	1269	3.195508274
GO_CYCLIN_DEPENDENT_PROTEIN_SERINE_THREONINE_KINASE_REGULATOR_ACTIVITY	22	3.195454545
GO_POSITIVE_REGULATION_OF_SEQUENCE_SPECIFIC_DNA_BINDING_TRANSCRIPTION_FACTOR_ACTIVITY	200	3.193
GO_ACTIVATION_OF_MAPK_ACTIVITY	127	3.192125984
GO_AUTOPHAGY	329	3.189969605
GO_NEGATIVE_REGULATION_OF_CHROMATIN_MODIFICATION	37	3.189189189
GO_NEGATIVE_REGULATION_OF_CELLULAR_AMIDE_METABOLIC_PROCESS	109	3.188990826
GO_PEPTIDYL_LYSINE_METHYLATION	62	3.188709677
GO_REGULATION_OF_INSULIN_SECRETION_INVOLVED_IN_CELLULAR_RESPONSE_TO_GLUCOSE_STIMULUS	43	3.188372093
GO_TISSUE_MIGRATION	71	3.185915493
GO_MULTI_ORGANISM_REPRODUCTIVE_PROCESS	735	3.185306122
GO_POSITIVE_REGULATION_OF_ACTIN_FILAMENT_BUNDLE_ASSEMBLY	44	3.184090909
GO_POSITIVE_REGULATION_OF_TRANSMEMBRANE_TRANSPORT	104	3.183653846
GO_ENDOTHELIAL_CELL_MIGRATION	50	3.182
GO_SNRNA_METABOLIC_PROCESS	61	3.181967213
GO_NEGATIVE_REGULATION_OF_APOPTOTIC_SIGNALING_PATHWAY	157	3.181528662
GO_PURINE_NTP_DEPENDENT_HELICASE_ACTIVITY	80	3.18125
GO_DENDRITE_MEMBRANE	15	3.18
GO_LYSOSOMAL_TRANSPORT	54	3.17962963
GO_ENDOTHELIAL_CELL_PROLIFERATION	22	3.177272727
GO_PROTEIN_LOCALIZATION_TO_CELL_SURFACE	17	3.176470588
GO_NEURONAL_ACTION_POTENTIAL	23	3.173913043
GO_POSITIVE_REGULATION_OF_HEMOPOIESIS	141	3.173758865
GO_HEAT_SHOCK_PROTEIN_BINDING	77	3.172727273
GO_REGULATION_OF_PROTEASOMAL_PROTEIN_CATABOLIC_PROCESS	158	3.172151899
GO_CARBOHYDRATE_HOMEOSTASIS	140	3.171428571
GO_REGULATION_OF_ORGANIC_ACID_TRANSPORT	47	3.170212766
GO_REGULATION_OF_JNK_CASCADE	150	3.169333333
GO_CELLULAR_RESPONSE_TO_ORGANIC_SUBSTANCE	1574	3.168551461
GO_RESPONSE_TO_AMINE	44	3.168181818
GO_GLUCAN_METABOLIC_PROCESS	47	3.168085106
GO_SIGNAL_RELEASE	146	3.167123288
GO_IMMUNOLOGICAL_SYNAPSE_FORMATION	9	3.166666667
[truncated: 3,921 more rows]
